# Supplementary material for: A further insight into the sialome of the tropical bont tick, Amblyomma variegatum
Source: BMC Genomics. 2011 Mar 1;12:136. doi: 10.1186/1471-2164-12-136 (PMC3060141; doi:10.1186/1471-2164-12-136)
Supplement: Additional file 1 — Hyperlinked Excel spreadsheet with transcriptome data http://exon.niaid.nih.gov/transcriptome/A_variegatus/Avar-S1-web.zip. [file 1471-2164-12-136-S1.ZIP]

Archive with 1 entries (1 files):
- A_var-S1-web.xls
