# Supplementary material for: A further insight into the sialome of the tropical bont tick, Amblyomma variegatum
Source: BMC Genomics. 2011 Mar 1;12:136. doi: 10.1186/1471-2164-12-136 (PMC3060141; doi:10.1186/1471-2164-12-136)
Supplement: Additional file 2 — Hyperlinked Excel spreadsheet with coding sequence data http://exon.niaid.nih.gov/transcriptome/A_variegatus/Avar-S2-web.zip. [file 1471-2164-12-136-S2.ZIP › Avar-S2-web.xls]

## Sheet: Avar-pep
Seq name and link to protein	Description	class	class	Seq size	Seq name and link to CDS	Seq size	First codon	Last codon is *?	Best match to S1 database	E value	Score	Extent of match	Length of best match	% identity	% Coverage	TMHMM result	Predicted helices	% membrane	% outside	% inside	SigP Result	Cleavage Position	MW	pI	Mature MW	pI	Len	mTP	SP	other	TargetP Location	Relative confidence (1 is best)	No. potential glyc sites	Percent Ser+Thr	Percent Gly	Percent Pro	ProP furin cleavage predictions	Fig 4 fragment matches	Fraction name with larger coverage	Number of fragments (includes multi charged same ion)	Coverage in aa residues (does not include multi charged ions)	Percent coverage		Best match to NR protein database	E value	Match	Score	Extent of match	Length of best match
Putative secreted
Group 1 Glycine rich superfamily
Amb_var-1	hypothetical glycine rich secreted cement protein	s/gly	Group 1 Glycine rich superfamily	345	Amb_var-1	1038	M	*	amb_var-contig_1	0	2058	1037	1200	100	87	ExpAA=2.53 First60=1.62 PredHel=0 Topology=o	0				SIG	20-21	30.652	6.56	28.728	6.64	345	0.097	0.898	0.052	S	1	9	19.4	36.2	4.1								Os03g0309300	3E-050	gi|115452621	202	323	590
Amb_var-2	hypothetical glycine rich secreted cement protein	s/gly	Group 1 Glycine rich superfamily	342	Amb_var-2	1029	M	*	amb_var-contig_2	0	2040	1028	1201	100	86	ExpAA=9.90 First60=5.61 PredHel=0 Topology=o	0				SIG	23-24	30.398	6.48	28.271	6.54	342	0.197	0.885	0.018	S	2	10	20.5	36.3	5								hypothetical protein OsI_27411	7E-051	gi|125559676	205	293	391
Amb_var-29	hypothetical Gly rich secreted protein	s/gly	Group 1 Glycine rich superfamily	313	Amb_var-29	942	M	*	amb_var-contig_29	0	1859	941	1147	99	82	ExpAA=0.08 First60=0.05 PredHel=0 Topology=o	0				SIG	19-20	29.611	8.85	27.715	8.35	313	0.061	0.886	0.062	S	1	8	20.8	27.8	6.4								Os07g0511100	2E-030	gi|115472323	137	260	359
Amb_var-3	hypothetical glycine rich secreted protein - truncated at 3 prime	s/gly	Group 1 Glycine rich superfamily	226	Amb_var-3	676	M		amb_var-contig_3	0	1340	675	718	100	94	ExpAA=3.24 First60=1.68 PredHel=0 Topology=o	0				SIG	23-24	20.627	7.92	18.394	7.02	226	0.488	0.634	0.013	S	5	7	19.5	34.1	5.3								GH21940	1E-027	gi|195029221	126	208	697
Amb_var-30	hypothetical glycine rich secreted protein - truncated at 3 prime	s/gly	Group 1 Glycine rich superfamily	208	Amb_var-30	624	M		amb_var-contig_30	0	1237	623	705	100	89	ExpAA=0.26 First60=0.10 PredHel=0 Topology=o	0				SIG	19-20	19.655	8.93	17.698	8.38	208	0.09	0.852	0.038	S	2	3	19.7	25.5	7.2	1 | 110 PRARALR|SS 0.650 *ProP* |							hypothetical protein SORBIDRAFT_02g043650	5E-016	gi|242051368	88.2	178	334
Amb_var-4	hypothetical secreted glycine rich cement protein - truncated at 3 prime	s/gly	Group 1 Glycine rich superfamily	340	Amb_var-4	1018	M		amb_var-contig_4	0	2018	1017	1057	100	96	ExpAA=2.29 First60=1.75 PredHel=0 Topology=o	0				SIG	20-21	30.374	6.95	28.396	7.18	340	0.117	0.923	0.024	S	1	2	21.2	35.9	3.5								Os07g0688700	4E-049	gi|115474209	199	310	398
Amb_var-5	hypothetical glycine rich secreted protein - truncated at 3 prime	s/gly	Group 1 Glycine rich superfamily	183	Amb_var-5	548	M		amb_var-contig_5	0	1086	547	585	100	94	ExpAA=2.55 First60=2.34 PredHel=0 Topology=o	0				SIG	20-21	15.946	5.95	13.951	6	183	0.133	0.867	0.028	S	2	6	21.9	33.9	3.3								putative lipoprotein	3E-024	gi|76809491	114	159	636
Amb_var-110	hypothetical glycine rich secreted protein - truncated at 3 prime	s/gly	Group 1 Glycine rich superfamily	239	Amb_var-110	714	M		amb_var-contig_110	0	1415	713	762	100	94	ExpAA=0.41 First60=0.30 PredHel=0 Topology=o	0				SIG	21-22	20.985	8.89	18.897	9.52	239	0.042	0.913	0.097	S	1	8	20.5	35.1	6.7								Os07g0688700	4E-034	gi|115474209	148	217	398
Amb_var-111	hypothetical glycine rich secreted protein	s/gly	Group 1 Glycine rich superfamily	213	Amb_var-111	642	M	*	amb_var-contig_111	0	1273	641	740	100	87	ExpAA=0.65 First60=0.59 PredHel=0 Topology=o	0				SIG	21-22	19.213	11.79	17.143	12.23	213	0.039	0.896	0.113	S	2	3	19.2	31.9	5.6								heavy-chain filboin, putative	5E-027	gi|242023716	124	219	1377
Amb_var-43	hypothetical secreted gly rich protein - truncated at 3 prime	s/gly	Group 1 Glycine rich superfamily	251	Amb_var-43	752	M		amb_var-contig_43	0	1491	751	782	100	96	ExpAA=86.97 First60=41.45 PredHel=4 Topology=i5-27o37-59i72-94o109-131i	4	35.1	10	55	SIG	16-17	24.688	9.1	23.063	9.06	251	0.1	0.713	0.151	S	3	14	15.1	9.6	8.8		Band14_155 |Band14_156 |	Band14 -> 2|	2	37	14.741		secreted salivary gland peptide, putative	2E-051	gi|241756012	206	259	317
Amb_var-230	secreted salivary gland protein - truncated at 3 prime	s/gly	Group 1 Glycine rich superfamily	202	Amb_var-230	604	M		amb_var-contig_230	0	1197	606	627	100	97	ExpAA=65.73 First60=34.91 PredHel=2 Topology=i7-29o44-66i	2	21.8	7.4	70.8	SIG	16-17	19.484	9.64	17.838	9.62	202	0.12	0.756	0.127	S	2	18	13.4	10.9	6.4								cuticle protein, putative	2E-053	gi|241852473	212	248	296
Amvar-1089	cuticle protein - fragment	s/gly	Group 1 Glycine rich superfamily	199	Amvar-1089	596	A		amb_var-contig_1089	0	1181	595	599	100	99	ExpAA=2.34 First60=0.48 PredHel=0 Topology=o	0				CYT		19.279	8.94			199	0.188	0.115	0.617	_	3	25	20.1	8.5	8								cuticle protein, putative	2E-040	gi|241852473	169	234	296
Amb_var-139	hypothetical secreted protein - truncated at 3 prime	s/gly	Group 1 Glycine rich superfamily	217	Amb_var-139	651	M		amb_var-contig_139	0	1291	679	714	100	95	ExpAA=97.03 First60=34.57 PredHel=0 Topology=o	0				SIG	16-17	20.778	10	19.059	9.99	217	0.108	0.894	0.041	S	2	21	14.7	8.8	7.4								secreted salivary gland peptide, putative	6E-052	gi|241756012	207	240	317
Amb_var-223	salivary gland protein - truncated at 3 prime	s/gly	Group 1 Glycine rich superfamily	238	Amb_var-223	713	M		amb_var-contig_223	0	1413	712	742	100	96	ExpAA=135.88 First60=42.59 PredHel=2 Topology=i7-29o39-61i	2	18.5	4.2	77.3	SIG	16-17	22.626	8.62	21	8.15	238	0.085	0.887	0.12	S	2	26	15.5	5.9	8.4								cuticle protein, putative	3E-059	gi|241852473	232	271	296
Amb_var-44	Glycihne rich salivary gland protein - truncated at 3 prime	s/gly	Group 1 Glycine rich superfamily	262	Amb_var-44	784	M		amb_var-contig_44	0	1554	784	796	100	99	ExpAA=93.34 First60=37.18 PredHel=3 Topology=o10-32i45-67o77-99i	3	25.2	7.6	67.2	SIG	26-27	25.37	9.65	22.603	9.55	262	0.208	0.664	0.019	S	3	16	13.4	8.8	7.6								secreted salivary gland peptide, putative	6E-058	gi|241756012	228	285	317
Amb_var-179	similar to salivary gland-associated protein 64P - truncated at 3 prime	s/gly	Group 1 Glycine rich superfamily	200	Amb_var-179	600	M		amb_var-contig_179	0	1189	599	730	100	82	ExpAA=0.37 First60=0.33 PredHel=0 Topology=o	0				SIG	18-19	20.044	9.63	18.192	9.55	200	0.588	0.754	0.009	S	5	9	11.5	27.5	6.5		Band15_72 |						cement protein 64P variant BA2	5E-023	gi|194362131	111	152	155
Amb_var-105	Amby-am-1226 similar to salivary gland-associated protein 64P	s/gly	Group 1 Glycine rich superfamily	212	Amb_var-105	639	M	*	amb_var-contig_105	0	1267	638	711	100	90	ExpAA=0.32 First60=0.27 PredHel=0 Topology=o	0				SIG	18-19	20.836	9.46	18.967	9.45	212	0.494	0.729	0.015	S	4	12	13.2	26.4	7.1								cement protein 64P variant BA2	1E-020	gi|194362131	103	145	155
Amb_var-53	Amby-am-1226 similar to salivary gland-associated protein 64P	s/gly	Group 1 Glycine rich superfamily	210	Amb_var-53	633	M	*	amb_var-contig_53	0	1255	632	808	100	78	ExpAA=1.39 First60=1.25 PredHel=0 Topology=o	0				SIG	18-19	20.648	9.12	18.725	9.36	210	0.501	0.742	0.01	S	4	9	12.4	23.8	7.1								salivary gland-associated gly rich protein	3E-022	gi|260908332	108	212	205
Amb_var-54	hypothetical secreted protein	s/gly	Group 1 Glycine rich superfamily	218	Amb_var-54	657	M	*	amb_var-contig_54	0	1302	656	719	100	91	ExpAA=0.74 First60=0.56 PredHel=0 Topology=o	0				SIG	16-17	21.3	9.39	19.597	9.45	218	0.473	0.766	0.011	S	4	10	11.5	27.5	6								salivary gland-associated gly rich protein	1E-022	gi|260908332	110	216	205
Amb_var-11	hypothetical secreted glycine rich protein - truncated at 3 prime	s/gly	Group 1 Glycine rich superfamily	286	Amb_var-11	855	M		amb_var-contig_11	0	1695	854	909	100	94	ExpAA=77.83 First60=12.96 PredHel=0 Topology=o	0				SIG	21-22	28.779	9.28	26.493	8.93	286	0.147	0.825	0.017	S	2	23	19.6	25.5	9.8		Band6_13 |						unknown	5E-027	gi|45479213	125	253	506
Amb_var-8	putative putative cement protein	s/gly	Group 1 Glycine rich superfamily	401	Amb_var-8	1206	M	*	amb_var-contig_8	0	2391	1205	1362	100	89	ExpAA=126.77 First60=35.51 PredHel=0 Topology=o	0				SIG	18-19	39.953	8.78	38.135	8.61	401	0.036	0.97	0.053	S	1	21	14.5	21.2	10.7		Band13_171 |						putative cement protein RIM36	2E-037	gi|21885262	160	299	334
Amb_var-9	putative cement protein - truncated at 3 prime	s/gly	Group 1 Glycine rich superfamily	347	Amb_var-9	1039	M		amb_var-contig_9	0	2060	1038	1116	100	93	ExpAA=103.04 First60=21.68 PredHel=0 Topology=o	0				SIG	18-19	34.246	9.03	32.384	8.95	347	0.051	0.976	0.038	S	1	14	12.7	23.1	11.2		Band12_159 |Band12_160 |Band13_171 |Band13_191 |Band13_192 |	Band13 -> 3| Band12 -> 2|	3	68	19.5965		putative cement protein RIM36	8E-031	gi|21885262	138	268	334
Amb_var-12	hypothetical glycine rich secreted cement protein	s/gly	Group 1 Glycine rich superfamily	900	Amb_var-12	2703	M	*	amb_var-contig_12	0	5344	2703	2765	99	98	ExpAA=270.89 First60=16.90 PredHel=0 Topology=o	0				SIG	21-22	88.78	9.19	86.653	9.14	900	0.073	0.89	0.023	S	1	10	18.4	30.9	8.8		Band6_13 |						unknown	1E-100	gi|45479213	371	503	506
Amb_var-14	hypothetical glycine rich secreted protein - truncated at 5 prime	s/gly	Group 1 Glycine rich superfamily	644	Amb_var-14	1935	T	*	amb_var-contig_14	0	3836	1934	2037	100	95	ExpAA=166.74 First60=25.81 PredHel=0 Topology=o	0				CYT		63.777	9.15			644	0.106	0.081	0.842	_	2	1	17.7	32	8.9		Band6_14 |						unknown	7E-067	gi|45479213	259	494	506
Amb_var-164	hypothetical Gly-Ser rich secreted protein - truncated at 3 prime	s/gly	Group 1 Glycine rich superfamily	198	Amb_var-164	594	M		amb_var-contig_164	0	1178	593	641	100	93	ExpAA=1.00 First60=0.97 PredHel=0 Topology=o	0				SIG	21-22	17.871	8.02	15.806	7.07	198	0.547	0.403	0.028	M	5	14	27.3	25.8	4.5								hypothetical protein DDB_G0289901	6E-020	gi|66804457	100	169	1143
Amb_var-90	hypothetical glycine rich secreted protein - truncated at 3 prime	s/gly	Group 1 Glycine rich superfamily	246	Amb_var-90	738	M		amb_var-contig_90	0	1463	737	787	100	94	ExpAA=0.85 First60=0.79 PredHel=0 Topology=o	0				SIG	20-21	22.106	11.22	20.075	11.27	246	0.425	0.688	0.03	S	4	2	23.6	30.5	5.3								hypothetical protein BMA10399_C0027	2E-029	gi|254175747	133	234	413
Amb_var-1033	similar to cuticular protein - truncated at 3 prime	s/gly	Group 1 Glycine rich superfamily	182	Amb_var-1033	543	M		amb_var-contig_1033	0	1076	542	648	100	84	ExpAA=0.04 First60=0.04 PredHel=0 Topology=o	0				SIG	24-25	19.374	5.85	16.759	5.66	182	0.057	0.862	0.051	S	1	9	14.8	9.3	12.1								cuticular protein, putative	2E-065	gi|241716070	251	194	525
Amb_var-13	hypothetical secreted glycine rich protein - fragment	s/gly	Group 1 Glycine rich superfamily	372	Amb_var-13	1116	L		amb_var-contig_13	0	2212	1244	1245	100	100	ExpAA=205.23 First60=27.67 PredHel=0 Topology=o	0				CYT		35.697	9.39			372	0.277	0.104	0.617	_	4	0	13.7	37.4	7.5								unknown	1E-084	gi|45479213	317	394	506
Amb_var-1690	hypothetical secreted protein - truncated at 3 prime	s/gly	Group 1 Glycine rich superfamily	110	Amb_var-1690	329	M		amb_var-contig_1690	0	652	328	407	100	81	ExpAA=41.48 First60=10.92 PredHel=0 Topology=o	0				SIG	21-22	10.741	4.61	8.614	4.44	110	0.015	0.969	0.046	S	1	5	7.3	26.4	7.3								secreted protein, putative	4E-021	gi|241569673	103	142	229
Amb_var-175	hypothetical secreted protein	s/gly	Group 1 Glycine rich superfamily	78	Amb_var-175	237	M	*	amb_var-contig_175	1e-134	470	236	1118	100	21	ExpAA=0.03 First60=0.03 PredHel=0 Topology=o	0				SIG	16-17	8.227	10.61	6.53	9.79	78	0.895	0.07	0.054	M	1	5	28.2	6.4	2.6								hypothetical protein Ping_1167	1.4	gi|119944922	35.8	59	375
Amb_var-1835	cement-like antigen - truncated at 3 prime	s/gly	Group 1 Glycine rich superfamily	172	Amb_var-1835	514	M		amb_var-contig_1835	0	1019	513	525	100	98	ExpAA=6.49 First60=6.09 PredHel=0 Topology=o	0				SIG	29-30	15.408	4.52	12.568	4.43	172	0.127	0.588	0.094	S	3	17	25	29.1	6.4								GH18631	3E-016	gi|195036550	88.2	137	293
Amb_var-386	putative cement protein - truncated at 3 prime	s/gly	Group 1 Glycine rich superfamily	165	Amb_var-386	494	M		amb_var-contig_386	0	979	493	531	100	93	ExpAA=86.85 First60=35.05 PredHel=4 Topology=i20-42o52-74i81-103o134-156i	4	53.3	24.8	21.8	SIG	18-19	16.116	9.6	14.198	9.65	165	0.032	0.907	0.116	S	2	0	9.1	35.8	3.6								putative cement protein RIM36	4E-026	gi|21885262	120	173	334
Amb_var-40	hypothetical glycine rich secreted cement protein - truncated at 3 prime	s/gly	Group 1 Glycine rich superfamily	243	Amb_var-40	726	M		amb_var-contig_40	0	1439	725	747	100	97	ExpAA=113.01 First60=22.46 PredHel=5 Topology=o45-67i80-102o117-139i146-168o178-200i	5	45.3	28.8	25.9	SIG	18-19	20.719	9.15	18.942	9.2	243	0.034	0.9	0.117	S	2	0	11.9	34.2	1.6		Band15_76 |Band16_112 |Band16_113 |Band17_100 |Band17_101 |	Band16 -> 2| Band17 -> 2|	2	30	12.3457		GGY domain-containing protein, putative	1E-039	gi|241705097	167	240	259
Amb_var-449	Putative glycine-rich protein - fragment	s/gly	Group 1 Glycine rich superfamily	322	Amb_var-449	963	G		amb_var-contig_449	0	1909	962	967	100	100	ExpAA=0.02 First60=0.01 PredHel=0 Topology=o	0				CYT		32.104	8.69			322	0.159	0.038	0.881	_	2	1	22.7	30.1	.								keratin 9	8E-038	gi|148670627	161	323	743
Amb_var-6	putative cement protein	s/gly	Group 1 Glycine rich superfamily	359	Amb_var-6	1080	M	*	amb_var-contig_6	0	2141	1079	1341	100	81	ExpAA=120.71 First60=38.39 PredHel=5 Topology=i3-25o40-62i67-89o99-121i128-150o	5	30.6	65.2	4.2	SIG	18-19	34.894	9.02	33.072	9.05	359	0.028	0.947	0.106	S	1	14	8.9	32	11.7		Band13_165 |Band13_166 |	Band13 -> 2|	2	44	12.2563		putative cement protein RIM36	1E-076	gi|21885262	290	373	334
Amb_var-7	putative cement protein - truncated at 3 prime	s/gly	Group 1 Glycine rich superfamily	122	Amb_var-7	365	M		amb_var-contig_7	0	724	364	413	100	88	ExpAA=81.18 First60=38.32 PredHel=4 Topology=i3-25o40-62i67-89o99-121i	4	72.1	20.5	7.4	SIG	18-19	11.486	8.93	9.631	8.97	122	0.027	0.951	0.103	S	1	0	8.2	41.8	0.8								putative cement protein RIM36	1E-027	gi|21885262	125	132	334
Amb_var-79	GGY domain protein	s/gly	Group 1 Glycine rich superfamily	184	Amb_var-79	555	M	*	amb_var-contig_79	0	1100	554	775	100	72	ExpAA=10.51 First60=8.44 PredHel=0 Topology=o	0				SIG	19-20	18.324	9.64	16.469	9.47	184	0.039	0.92	0.053	S	1	0	8.2	31.5	3.3	1 | 46 RRGRGHR|GH 0.502 *ProP* |							GGY domain protein	2E-030	gi|114153294	135	176	160
Amb_var-874	hypothetical collagen-like secreted protein - truncated at 3 prime	s/gly	Group 1 Glycine rich superfamily	185	Amb_var-874	554	M		amb_var-contig_874	0	1098	553	581	100	95	ExpAA=0.42 First60=0.42 PredHel=0 Topology=o	0				SIG	26-27	18.98	6.39	16.228	5.41	185	0.091	0.916	0.015	S	1	6	13	16.2	9.2								major ampullate spidroin-2 doubling 2	1E-004	gi|38197745	49.7	112	637
Amb_var-894	hypothetical glycine rich secreted protein - truncated at 3 prime	s/gly	Group 1 Glycine rich superfamily	229	Amb_var-894	686	M		amb_var-contig_894	0	1360	685	713	100	96	ExpAA=0.36 First60=0.14 PredHel=0 Topology=o	0				SIG	19-20	20.04	11.53	18.136	11.76	229	0.131	0.919	0.024	S	2	0	17.5	45.4	.								hypothetical protein	7E-044	gi|149269696	181	199	492
Amb_var-95	hypothetical glycine rich secreted cement protein	s/gly	Group 1 Glycine rich superfamily	121	Amb_var-95	366	M	*	amb_var-contig_95	0	726	365	1209	100	30	ExpAA=0.00 First60=0.00 PredHel=0 Topology=o	0				CYT		12.578	8.93			121	0.104	0.084	0.88	_	2	0	14	26.4	5								cellular nucleic acid binding protein, putative	3E-042	gi|241641356	174	162	189
Amb_var-976	hypothetical glycine rich secreted protein	s/gly	Group 1 Glycine rich superfamily	179	Amb_var-976	540	M	*	amb_var-contig_976	0	1070	539	743	100	73	ExpAA=1.16 First60=1.16 PredHel=0 Topology=o	0				SIG	16-17	19.191	6.05	17.61	6.09	179	0.045	0.862	0.147	S	2	1	18.4	20.1	4.5	1 | 132 GGSRFSR|FG 0.565 *ProP* |							putative glycine rich protein	3E-010	gi|54291454	68.6	107	167
Amvar-688	secreted salivary gland peptide - truncated at 5 prime	s/gly	Group 1 Glycine rich superfamily	80	Amvar-688	243	A	*	amb_var-contig_688	1e-137	482	242	344	100	71	ExpAA=0.00 First60=0.00 PredHel=0 Topology=o	0				CYT		7.849	9.6			80	0.197	0.028	0.885	_	2	1	21.3	27.5	.		Band18_47 |Band18_48 |Band19_3 |Band19_4 |Band19_5 |Band20_1 |Band20_2 |Band20_3 |Band21_16 |Band22_9 |Band22_10 |Band23_7 |Band23_8 |	Band19 -> 3| Band20 -> 3| Band18 -> 2| Band22 -> 2| Band23 -> 2|	3	49	61.25		secreted salivary gland peptide, putative	8E-025	gi|241705118	116	78	101
Amvar-951	proline rich protein - truncated at 5 prime	s/gly	Group 1 Glycine rich superfamily	188	Amvar-951	567	P	*	amb_var-contig_951	0	1124	566	651	100	87	ExpAA=0.22 First60=0.22 PredHel=0 Topology=o	0				SIG	-1	18.785	11.8			188	0.222	0.124	0.51	_	4	14	9.6	12.8	23.4								hypothetical protein Tfu_2615	5E-010	gi|72163014	67.8	221	716
Amb_var-75	hypothetical secreted histidine rich protein - truncated at 3 prime	s/gly	Group 1 Glycine rich superfamily	193	Amb_var-75	578	M		amb_var-contig_75	0	1146	577	783	100	74	ExpAA=0.31 First60=0.31 PredHel=0 Topology=o	0				SIG	20-21	19.507	6.32	17.452	6.32	193	0.029	0.911	0.119	S	2	18	13	20.7	11.4								glycine rich secreted cement protein, putative	1E-028	gi|241826626	129	129	470
Amb_var-28	hypothetical secreted protein - truncated at 3 prime	s/gly	Group 16 - Enzymes	224	Amb_var-28	670	M		amb_var-contig_28	0	1328	669	712	100	94	ExpAA=1.07 First60=0.13 PredHel=0 Topology=o	0				SIG	19-20	21.633	9.66	19.695	9.69	224	0.141	0.821	0.029	S	2	3	19.6	25	6.7	1 | 220 YKGRHGR|SF 0.694 *ProP* |							hypothetical protein	8E-018	gi|156554723	94.4	263	441
Group 2 - Mucins
Amb_var-1719	Mucin	uc	Unknown conserved	191	Amb_var-1719	570	M		amb_var-contig_1719	0	1130	569	730	100	78	ExpAA=1.03 First60=1.03 PredHel=0 Topology=o	0				SIG	18-19	20.575	6.11	18.683	5.95	191	0.069	0.918	0.041	S	1	25	23	4.2	11.5								hypothetical protein AaeL_AAEL010765	2E-013	gi|157127263	79	197	310
Amb_var-841	hypothetical secreted protein - truncated at 3 prime	uc	Unknown conserved	193	Amb_var-841	576	M		amb_var-contig_841	0	1142	575	692	100	83	ExpAA=1.14 First60=0.00 PredHel=0 Topology=o	0				BL		20.855	12.36			193	0.787	0.062	0.119	M	2	23	29	4.7	9.8	1 | 105 SRTHSRR|SA 0.526 *ProP* |							proteophosphoglycan ppg4	7E-007	gi|154344449	57.4	145	4324
Amb_var-34	peritrophin	s/muc	Group 2 - Mucins	246	Amb_var-34	741	M	*	amb_var-contig_34	0	1469	740	844	100	88	ExpAA=20.69 First60=20.69 PredHel=1 Topology=i13-35o	1	8.9	85.8	5.3	SIG	29-30	25.87	4.31	22.953	4.2	246	0.037	0.968	0.019	S	1	12	15.9	2.8	8.9								chitinase, putative	2E-024	gi|240987409	116	240	261
Amb_var-35	salivary mucin with chitin-binding domain	s/muc	Group 2 - Mucins	227	Amb_var-35	684	M	*	amb_var-contig_35	0	1356	683	958	100	71	ExpAA=20.68 First60=20.68 PredHel=1 Topology=i13-35o	1	9.7	84.6	5.7	SIG	29-30	23.869	4.26	20.941	4.15	227	0.037	0.968	0.02	S	1	6	12.8	3.1	9.3								chitinase, putative	1E-023	gi|240987409	113	207	261
Amb_var-430	peritrophin	s/muc	Group 2 - Mucins	121	Amb_var-430	366	M	*	amb_var-contig_430	0	726	365	730	100	50	ExpAA=22.61 First60=22.60 PredHel=1 Topology=i7-29o	1	18.2	76	5.8	SIG	22-23	12.213	4.37	9.828	4.2	121	0.043	0.944	0.023	S	1	7	12.4	8.3	12.4								mucin peritrophin salivary protein	1E-012	gi|114153234	75.9	64	221
Amb_var-431	peritrophin - truncated at 3 prime	s/muc	Group 2 - Mucins	137	Amb_var-431	410	M		amb_var-contig_431	0	813	409	488	100	84	ExpAA=15.00 First60=15.00 PredHel=0 Topology=o	0				SIG	17-18	13.487	4.23	11.8	4.23	137	0.046	0.944	0.034	S	1	11	12.4	12.4	19								AGAP012133-PA	8E-012	gi|158300495	73.2	94	1602
Amb_var-162	mucin peritrophin salivary protein	s/muc	Group 2 - Mucins	195	Amb_var-162	588	M	*	amb_var-contig_162	0	1166	587	838	100	70	ExpAA=20.90 First60=20.90 PredHel=1 Topology=i13-35o	1	11.3	82.1	6.7	SIG	35-36	19.714	4.08	15.956	3.87	195	0.142	0.81	0.032	S	2	5	8.2	6.7	8.2								mucin	1E-022	gi|84570464	110	134	133
Amb_var-1784	hypothetical secreted protein	s/muc	Group 2 - Mucins	72	Amb_var-1784	219	M	*	amb_var-contig_1784	1e-123	434	218	542	100	40	ExpAA=0.01 First60=0.01 PredHel=0 Topology=i	0				SIG	20-21	7.452	4.25	5.528	4.06	72	0.029	0.821	0.128	S	2	17	26.4	4.2	11.1								conserved hypothetical protein	0.22	gi|262100877	38.5	44	234
Amb_var-2063	hypothetical secreted protein	s/muc	Group 2 - Mucins	153	Amb_var-2063	462	M	*	amb_var-contig_2063	0	916	461	702	100	66	ExpAA=22.48 First60=0.64 PredHel=1 Topology=o120-142i	1	14.4	78.4	7.2	SIG	19-20	15.969	8.55	13.94	6.66	153	0.05	0.897	0.082	S	1	33	26.1	5.9	15.7								GE20871	3E-026	gi|195490723	121	140	185
Amb_var-463	hypothetical protein - fragment	s/low complexity	Group 18 - Metastriate specific families	307	Amb_var-463	921	D		amb_var-contig_463	0	1826	920	933	100	99	ExpAA=0.00 First60=0.00 PredHel=0 Topology=o	0				CYT		30.863	3.81			307	0.056	0.069	0.934	_	1	58	30.3	5.9	4.2								dentin sialophosphoprotein precursor	4E-021	gi|154412515	106	313	636
Group 3 - Antigen 5 proteins
Amb_var-1620	hypothetical secreted protein - truncated at 3 prime	s/ag5	Group 3 - Antigen 5 proteins	111	Amb_var-1620	330	M		amb_var-contig_1620	0	654	329	419	100	79	ExpAA=11.36 First60=11.36 PredHel=0 Topology=o	0				SIG	31-32	12.439	6.4	8.966	5.73	111	0.16	0.887	0.018	S	2	0	10.8	7.2	3.6								CRISP3: cysteine-rich secretory protein, putative	2E-012	gi|241705672	75.5	68	419
Group 4 - Ixodegrin superfamily
Amb_var-991	hypothetical secreted protein	uc	Group 4 - Ixodegrin superfamily	127	Amb_var-991	384	M	*	amb_var-contig_991	0	761	383	749	100	51	ExpAA=17.04 First60=17.04 PredHel=1 Topology=i5-22o	1	13.4	82.7	3.9	SIG	21-22	13.95	4.92	11.749	4.92	127	0.015	0.965	0.061	S	1	0	11.8	7.9	7.1								similar to astakine	4E-016	gi|193683533	87.4	102	138
Group 6 - Protease Inhibitor domains
Group 6.1 - Kunitz domain containing proteins
Amb_var-163	Serine proteinase inhibitor (KU family) - truncated at 3 prime	s/protinh kunitz	Group 6.1 - Kunitz domain containing proteins	264	Amb_var-163	792	M		amb_var-contig_163	0	1570	791	918	100	86	ExpAA=0.01 First60=0.01 PredHel=0 Topology=o	0				SIG	22-23	30.504	9.05	28.232	9.01	264	0.045	0.87	0.152	S	2	0	10.6	6.8	3.8	1 | 241 KTGRCER|FV 0.540 *ProP* |							kunitz-type serine protease inhibitor	1E-043	gi|163020309	180	239	329
Amb_var-1788	Serine proteinase inhibitor (KU family) - truncated at 3 prime	s/protinh kunitz	Group 6.1 - Kunitz domain containing proteins	218	Amb_var-1788	653	M		amb_var-contig_1788	0	1294	652	689	100	95	ExpAA=0.05 First60=0.05 PredHel=0 Topology=o	0				SIG	18-19	24.916	8.61	23.172	8.61	218	0.046	0.738	0.261	S	3	0	12.4	6.9	7.8	1 | 110 SMRRCRR|MQ 0.582 *ProP* |							kunitz-type serine protease inhibitor	4E-040	gi|163020309	168	198	329
Amb_var-68	Kunitz-like protease inhibitor precursor - truncated at 3 prime	s/protinh kunitz	Group 6.1 - Kunitz domain containing proteins	213	Amb_var-68	638	M		amb_var-contig_68	0	1265	637	671	100	95	ExpAA=0.29 First60=0.29 PredHel=0 Topology=o	0				SIG	21-22	24.995	6.86	22.83	6.41	213	0.013	0.967	0.096	S	1	0	10.8	4.7	5.6								kunitz-type serine protease inhibitor	3E-028	gi|163020309	129	189	329
Amb_var-69	Serine proteinase inhibitor (KU family) - truncated at 3 prime	s/protinh kunitz	Group 6.1 - Kunitz domain containing proteins	229	Amb_var-69	687	M		amb_var-contig_69	0	1362	686	727	100	94	ExpAA=0.02 First60=0.02 PredHel=0 Topology=o	0				SIG	21-22	26.727	8	24.609	7.84	229	0.015	0.957	0.115	S	1	0	10.5	4.8	6.1								kunitz-type serine protease inhibitor	3E-031	gi|163020309	139	196	329
Amb_var-995	Serine proteinase inhibitor (KU family)	s/protinh kunitz	Group 6.1 - Kunitz domain containing proteins	236	Amb_var-995	711	M	*	amb_var-contig_995	0	1409	710	715	100	99	ExpAA=2.06 First60=2.06 PredHel=0 Topology=o	0				SIG	22-23	27.097	8.89	24.661	8.9	236	0.051	0.93	0.051	S	1	0	10.6	8.9	5.5								kunitz-type serine protease inhibitor	4E-038	gi|163020309	161	201	329
Amb_var-1149	hypothetical secreted protein - truncated at 3 prime	s/pep	Group 6.1 - Kunitz domain containing proteins	186	Amb_var-1149	555	M		amb_var-contig_1149	0	1100	554	603	100	92	ExpAA=13.15 First60=13.15 PredHel=0 Topology=o	0				SIG	19-20	21.377	5.02	19.231	4.83	186	0.107	0.885	0.027	S	2	2	15.1	5.9	4.3								Kunitz/Bovine pancreatic trypsin inhibitor domain containing protein	0.029	gi|170587170	42	146	941
Amb_var-1189	Serine proteinase inhibitor (KU family)	s/pep	Group 6.1 - Kunitz domain containing proteins	168	Amb_var-1189	507	M	*	amb_var-contig_1189	0	1005	506	599	100	85	ExpAA=0.02 First60=0.02 PredHel=0 Topology=o	0				SIG	19-20	19.173	4.45	17.208	4.37	168	0.086	0.845	0.054	S	2	0	13.7	4.2	6								putative kunitz-type peptidase inhibitor	0.021	gi|29725656	42	112	169
Amb_var-114	Kunitz-like protease inhibitor precursor	s/protinh kunitz	Group 6.1 - Kunitz domain containing proteins	98	Amb_var-114	297	M	*	amb_var-contig_114	1e-169	589	296	902	100	33	ExpAA=0.30 First60=0.30 PredHel=0 Topology=o	0				SIG	17-18	11.175	5.39	9.27	4.9	98	0.023	0.937	0.14	S	2	0	6.1	8.2	10.2								thrombin inhibitor	4E-010	gi|196476612	67.4	70	183
Amb_var-445	Serine proteinase inhibitor (KU family) - truncated at 3 prime	s/protinh kunitz	Group 6.1 - Kunitz domain containing proteins	178	Amb_var-445	532	M		amb_var-contig_445	0	1055	531	565	100	94	ExpAA=0.01 First60=0.01 PredHel=0 Topology=o	0				SIG	18-19	19.662	7.51	17.821	7.99	178	0.057	0.906	0.071	S	1	1	14.6	7.9	5.1								kunitz-type serine protease inhibitor	3E-024	gi|163020309	114	133	329
Amb_var-968	hypothetical secreted protein	tm	Group 6.1 - Kunitz domain containing proteins	92	Amb_var-968	279	M	*	amb_var-contig_968	1e-159	553	278	645	100	43	ExpAA=0.11 First60=0.10 PredHel=0 Topology=i	0				BL	24-25	10.831	9.14	7.879	8.68	92	0.648	0.69	0.008	S	5	0	6.5	4.3	8.7								hypothetical protein BRAFLDRAFT_123608	0.13	gi|260791166	39.3	39	2280
Amvar-930	hypothetical conserved secreted protein - truncated at 3 prime	s/pep	Group 6.1 - Kunitz domain containing proteins	209	Amvar-930	625	M		amb_var-contig_930	0	1239	624	680	100	92	ExpAA=21.19 First60=21.18 PredHel=1 Topology=o10-32i	1	10.5	4.8	84.7	SIG	33-34	23.289	9.49	19.944	9.64	209	0.003	0.961	0.308	S	2	4	12	6.2	8.1								secreted protein, putative	7E-078	gi|241853972	293	219	233
Group 6.2 - Serpins
Amb_var-502	Serpin - truncated at 3 prime	s/protinh serpin	Group 6.2 - Serpins	164	Amb_var-502	489	M		amb_var-contig_502	0	969	488	562	100	87	ExpAA=0.50 First60=0.25 PredHel=0 Topology=o	0				SIG	23-24	17.894	4.93	15.434	4.81	164	0.058	0.805	0.241	S	3	0	14	4.9	3								serpin-2 precursor, putative	9E-035	gi|241696007	149	145	374
Amb_var-673	Serpin - truncated at 3 prime	s/protinh serpin	Group 6.2 - Serpins	159	Amb_var-673	476	M		amb_var-contig_673	0	944	475	593	100	80	ExpAA=0.51 First60=0.44 PredHel=0 Topology=o	0				SIG	16-17	17.364	6.02	15.72	5.85	159	0.019	0.776	0.309	S	3	1	15.1	4.4	3.8								lospin 8	4E-053	gi|154814652	210	159	400
Amb_var-1733	Serpin - fragment	s/protinh serpin	Group 6.2 - Serpins	209	Amb_var-1733	627	K		amb_var-contig_1733	0	1243	626	703	100	89	ExpAA=0.05 First60=0.02 PredHel=0 Topology=o	0				CYT		23.089	5.12			209	0.064	0.084	0.905	_	1	0	10.5	6.2	4.8	1 | 65 LRVRYAR|DN 0.513 *ProP* |							lospin 10	8E-067	gi|154814656	256	209	390
Amb_var-1759	Serpin - truncated at 3 prime	s/protinh serpin	Group 6.2 - Serpins	140	Amb_var-1759	418	M		amb_var-contig_1759	0	829	417	634	100	66	ExpAA=15.23 First60=9.26 PredHel=0 Topology=o	0				SIG	18-19	14.956	10.25	12.978	10.36	140	0.084	0.855	0.09	S	2	0	10.7	10	4.3								serpin, putative	5E-027	gi|241997454	123	114	391
Group 6.3 - Cystatin
Amb_var-936	cystatin - truncated at 3 prime	s/protinh cystatin	Group 6.3 - Cystatin	122	Amb_var-936	364	M		amb_var-contig_936	0	722	363	692	100	53	ExpAA=20.80 First60=17.19 PredHel=1 Topology=i7-24o	1	13.9	80.3	5.7	SIG	25-26	13.099	7.68	10.49	6.89	122	0.035	0.967	0.03	S	1	0	15.6	9	3.3								secreted cystatin precursor	3E-026	gi|260908403	121	101	161
Group 6.4 - Thyropin family
Amb_var-355	putative thyropin precursor	s/proteinh ty	Group 6.4 - Thyropin family	204	Amb_var-355	615	M	*	amb_var-contig_355	0	1205	615	723	99	85	ExpAA=18.07 First60=18.07 PredHel=1 Topology=o4-23i	1	9.3	2	88.7	SIG	20-21	22.574	6.69	20.409	6.55	204	0.057	0.82	0.059	S	2	4	16.7	11.8	2.9	1 | 90 GPSRSLR|SC 0.706 *ProP* |							putative thyropin precursor	2E-071	gi|260908564	271	205	216
Group 6.5 - TIL domain containing proteins
Amb_var-204	hypothetical secreted protein	s/protinh til	Group 6.5 - TIL domain containing proteins	205	Amb_var-204	618	M	*	amb_var-contig_204	0	1225	617	756	100	82	ExpAA=0.04 First60=0.04 PredHel=0 Topology=o	0				SIG	18-19	23.495	9.2	21.486	9.24	205	0.181	0.825	0.028	S	2	2	11.2	4.4	9.3								hypothetical conserved secreted protein	1E-059	gi|196476652	233	168	208
Group 6.6 - Hirudin/Madanin/Variegin superfamily
Amb_var-1342	hirudin-like hypothetical protein - truncated at 3 prime	s/protinh hirudin	Group 6.6 - Hirudin/Madanin/Variegin superfamily	124	Amb_var-1342	372	M		amb_var-contig_1342	0	737	376	413	100	91	ExpAA=4.27 First60=4.27 PredHel=0 Topology=o	0				SIG	20-21	13.425	9.15	11.426	8.32	124	0.168	0.823	0.027	S	2	1	8.9	9.7	8.9								hirudin-like hypothetical protein	2E-022	gi|50284523	108	129	219
Amb_var-288	hirudin-like hypothetical protein	s/protinh hirudin	Group 6.6 - Hirudin/Madanin/Variegin superfamily	212	Amb_var-288	639	M	*	amb_var-contig_288	0	1267	671	708	100	95	ExpAA=9.90 First60=9.90 PredHel=0 Topology=o	0				SIG	20-21	23.526	4.49	21.49	4.45	212	0.164	0.899	0.017	S	2	8	12.3	3.3	9.9								hirudin-like hypothetical protein	1E-031	gi|50284523	139	213	219
Amb_var-509	hirudin-like hypothetical protein - truncated at 3 prime	s/protinh hirudin	Group 6.6 - Hirudin/Madanin/Variegin superfamily	216	Amb_var-509	648	M		amb_var-contig_509	0	1285	650	681	100	96	ExpAA=7.44 First60=7.44 PredHel=0 Topology=o	0				SIG	18-19	24.444	4.99	22.658	4.93	216	0.084	0.933	0.024	S	1	5	8.3	6	12								hirudin-like hypothetical protein	2E-030	gi|50284523	136	218	219
Group 6.7 - Basic tail and 18.3-kDa superfamily
Amb_var-1198	putative secreted protein with basic tail	s/bt	Group 6.7 - Basic tail superfamily	132	Amb_var-1198	399	M	*	amb_var-contig_1198	0	791	398	623	100	64	ExpAA=11.66 First60=11.64 PredHel=0 Topology=o	0				SIG	21-22	14.595	9.25	12.451	9.3	132	0.191	0.917	0.013	S	2	0	13.6	12.9	6.1								hypothetical secreted protein	2E-009	gi|260908438	65.5	99	259
Amb_var-1308	hypothetical secreted mucin - truncated at 3 prime	s/muc	Group 6.7 - Basic tail superfamily	218	Amb_var-1308	653	M		amb_var-contig_1308	0	1294	652	691	100	95	ExpAA=13.06 First60=13.03 PredHel=0 Topology=o	0				SIG	22-23	24.09	6.15	21.768	6.19	218	0.175	0.886	0.016	S	2	46	26.1	4.6	7.8								similar to CG6639 CG6639-PA	4E-010	gi|189520926	68.6	119	2743
Amb_var-1872	ATSP - truncated at 3 prime	s/pep	Group 6.7 - Basic tail superfamily	87	Amb_var-1872	258	M		amb_var-contig_1872	1e-146	511	257	598	100	43	ExpAA=2.49 First60=2.49 PredHel=0 Topology=o	0				SIG	23-24	9.79	6.93	7.408	6.55	87	0.046	0.945	0.03	S	1	0	5.7	8	3.4								hypothetical secreted protein	6E-028	gi|260908276	126	83	100
Amb_var-118	similar to 7 DB protein	s/bt	Group 6.7 - Basic tail superfamily	229	Amb_var-118	690	M	*	amb_var-contig_118	0	1368	689	757	100	91	ExpAA=17.17 First60=17.11 PredHel=1 Topology=i5-27o	1	9.6	88.2	2.2	SIG	23-24	25.809	8.45	23.545	8.68	229	0.043	0.94	0.035	S	1	5	12.7	7.9	7.4	1 | 157 TVRRSCR|YL 0.596 *ProP* |							hypothetical protein IscW_ISCW009572	1E-006	gi|241559259	57	59	118
Group 7 - Lipocalins
Amb_var-1178	hypothetical secreted protein	s/lipocalin	Group 7 - Lipocalins	196	Amb_var-1178	591	M	*	amb_var-contig_1178	0	1172	590	789	100	75	ExpAA=9.53 First60=9.46 PredHel=0 Topology=o	0				SIG	19-20	22.297	7.64	20.384	7.77	196	0.085	0.812	0.091	S	2	4	15.3	4.6	6.1								histamine binding protein	6E-006	gi|15428292	54.3	175	221
Amb_var-1510	hypothetical secreted protein	s/lipocalin	Group 7 - Lipocalins	191	Amb_var-1510	576	M	*	amb_var-contig_1510	0	1142	575	607	100	95	ExpAA=0.00 First60=0.00 PredHel=0 Topology=o	0				SIG	18-19	21.887	6.21	19.826	6.24	191	0.026	0.636	0.49	S	5	0	15.7	6.3	3.1								lipocalin	0.024	gi|260908340	42.4	175	215
Amb_var-191	hypothetical secreted lipocalin	s/lipocalin	Group 7 - Lipocalins	174	Amb_var-191	525	M	*	amb_var-contig_191	0	1041	524	661	100	79	ExpAA=5.16 First60=5.16 PredHel=0 Topology=o	0				SIG	25-26	20.478	4.91	17.679	4.68	174	0.041	0.938	0.035	S	1	0	19	3.4	3.4		Band19_2 |Band20_4 |						putative secreted histamine binding protein	4E-017	gi|196476631	90.9	183	192
Amb_var-1958	hypothetical secreted protein - truncated at 3 prime	s/lipocalin	Group 7 - Lipocalins	209	Amb_var-1958	626	M		amb_var-contig_1958	0	1241	625	634	100	99	ExpAA=0.07 First60=0.07 PredHel=0 Topology=o	0				SIG	16-17	23.595	4.61	21.793	4.61	209	0.018	0.947	0.086	S	1	0	17.7	3.8	3.8								hypothetical protein SORBIDRAFT_05g022530	2.1	gi|242071463	36.2	50	511
Amb_var-372	hypothetical secreted protein	s/lipocalin	Group 7 - Lipocalins	201	Amb_var-372	606	M	*	amb_var-contig_372	0	1201	605	802	100	76	ExpAA=0.31 First60=0.31 PredHel=0 Topology=o	0				SIG	24-25	23.54	10.05	20.998	10.15	201	0.046	0.926	0.046	S	1	0	11.4	5	5	1 | 167 QLMRPAR|YA 0.619 *ProP* |							putative secreted protein	3E-006	gi|67083637	55.5	191	198
Amb_var-396	hypothetical secreted protein - truncated at 3 prime	s/pep	Group 7 - Lipocalins	220	Amb_var-396	659	M		amb_var-contig_396	0	1306	658	685	100	96	ExpAA=2.07 First60=2.07 PredHel=0 Topology=o	0				SIG	18-19	24.516	4.91	22.482	4.91	220	0.019	0.961	0.084	S	1	4	17.3	7.7	6.8								lipocalin	0.015	gi|260908340	43.5	124	215
Amb_var-469	hypothetical secreted protein - truncated at 3 prime	s/pep	Group 18 - Metastriate specific families	206	Amb_var-469	615	M		amb_var-contig_469	0	1219	614	716	100	86	ExpAA=4.19 First60=3.39 PredHel=0 Topology=o	0				SIG	18-19	22.111	6.51	20.272	6.57	206	0.011	0.963	0.102	S	1	2	14.6	9.2	4.4								secreted protein, putative	1E-023	gi|241622127	113	205	218
Group 8 - 8.9 kDa polypeptide family
Amb_var-1080	A putative secreted salivary protein - truncated at 3 prime	s/pep	Group 8 - 8.9 kDa polypeptide family	70	Amb_var-1080	210	M		amb_var-contig_1080	1e-118	416	209	452	100	46	ExpAA=0.02 First60=0.02 PredHel=0 Topology=o	0				SIG	18-19	7.884	6.01	5.989	6.78	70	0.077	0.811	0.093	S	2	0	15.7	7.1	.								putative secreted salivary peptide of 9.41 kDa	0.17	gi|51011396	38.9	67	101
Group 11 - 12 kDa family
Amb_var-1024	secreted salivary protein	s/pep	Group 11 - 12 kDa family	112	Amb_var-1024	339	M	*	amb_var-contig_1024	0	672	338	443	100	77	ExpAA=17.20 First60=17.20 PredHel=1 Topology=o4-21i	1	15.2	3.6	81.3	SIG	21-22	12.088	11.54	9.9	11.58	112	0.358	0.86	0.006	S	3	3	10.7	15.2	5.4		Band21_10 |						secreted salivary protein	1E-024	gi|67083785	115	108	110
Amb_var-717	putative secreted glycine rich salivary protein	s/gly	Group 11 - 12 kDa family	153	Amb_var-717	462	M	*	amb_var-contig_717	0	916	461	719	100	64	ExpAA=3.23 First60=0.31 PredHel=0 Topology=o	0				SIG	16-17	16.178	9.45	14.648	9.16	153	0.123	0.829	0.066	S	2	3	13.7	17	6.5	1 | 82 DRNGQRR|YV 0.542 *ProP* |							secreted salivary gland peptide, putative	2E-052	gi|240978593	207	145	151
Amvar-275	hypothetical conserved protein - truncated at 3 prime	s/gly	Group 11 - 12 kDa family	225	Amvar-275	672	M		amb_var-contig_275	0	1332	671	691	100	97	ExpAA=8.87 First60=8.75 PredHel=0 Topology=o	0				SIG	-1	24.417	9.23			225	0.647	0.28	0.137	M	4	3	16	10.7	11.1								putative secreted glycine-rich salivary protein	1E-004	gi|172051066	50.4	52	151
Group 14 - Cytotoxin like
Amb_var-1652	hypothetical secreted protein - truncated at 3 prime	s/pep	Group 18 - Metastriate specific families	196	Amb_var-1652	588	M		amb_var-contig_1652	0	1166	587	663	100	89	ExpAA=1.32 First60=1.28 PredHel=0 Topology=o	0				SIG	17-18	21.937	9.82	20.081	9.79	196	0.047	0.939	0.045	S	1	3	16.3	5.6	3.1		Band15_62 |Band15_63 |Band15_64 |Band15_65 |	Band15 -> 4|	4	42	21.4286		putative salivary secreted protein	1E-035	gi|67083291	152	190	218
Amb_var-1669	hypothetical secreted protein - truncated at 3 prime	s/pep	Detoxification	214	Amb_var-1669	641	M		amb_var-contig_1669	0	1271	640	649	100	99	ExpAA=0.28 First60=0.25 PredHel=0 Topology=o	0				SIG	21-22	22.67	9.13	20.318	9.18	214	0.024	0.978	0.045	S	1	1	17.3	8.4	5.1								sulfotransferase, putative	8E-027	gi|242002706	124	191	503
Group 16 - Enzymes
5' nucleotidase/apyrase
Amb_var-1946	5' nucleotidase, ecto - truncated at 3 prime	s/enz 5'nuc	Group 16 - Enzymes	183	Amb_var-1946	548	M		amb_var-contig_1946	0	1086	547	573	100	96	ExpAA=0.17 First60=0.01 PredHel=0 Topology=o	0				SIG	22-23	20.245	5.67	17.979	5.3	183	0.049	0.881	0.086	S	2	0	14.8	7.1	2.7								5'-nucleotidase	2E-054	gi|152032120	215	174	572
Sphyngomyelin phosphodiesterase
Amvar-1583	sphingomyelin phosphodiesterase 4 - fragment	met/lipd	Group 16 - Enzymes	216	Amvar-1583	648	Y		amb_var-contig_1583	0	1285	647	733	100	88	ExpAA=0.22 First60=0.02 PredHel=0 Topology=o	0				CYT		24.174	6.46			216	0.057	0.082	0.94	_	1	3	9.3	9.3	10.6								sphingomyelin phosphodiesterase, putative	2E-036	gi|241634708	156	187	190
Endonuclease
Amb_var-450	Deoxyribonuclease II - truncated at 3 prime	s/enz dnase	Group 16 - Enzymes	246	Amb_var-450	738	M		amb_var-contig_450	0	1463	737	764	100	97	ExpAA=10.31 First60=10.31 PredHel=0 Topology=o	0				SIG	21-22	27.244	9.73	25.08	9.72	246	0.046	0.917	0.046	S	1	1	10.2	9.3	5.7								deoxyribonuclease II, putative	4E-033	gi|241557628	145	194	343
Amb_var-783	Deoxyribonuclease II - truncated at 3 prime	s/enz dnase	Group 16 - Enzymes	228	Amb_var-783	684	M		amb_var-contig_783	0	1356	683	714	100	96	ExpAA=18.83 First60=18.80 PredHel=1 Topology=i5-24o	1	8.3	89.5	2.2	SIG	21-22	25.885	9.61	23.683	9.62	228	0.059	0.911	0.065	S	1	0	9.6	8.3	5.7	1 | 73 YDSRPKK|GT 0.557 *ProP* |							deoxyribonuclease II, putative	9E-033	gi|241557628	144	198	343
Amvar-375	deoxyribonuclease II - truncated at 3 prime	s/enz dnase	Group 16 - Enzymes	244	Amvar-375	732	M		amb_var-contig_375	0	1437	732	778	99	94	ExpAA=0.08 First60=0.07 PredHel=0 Topology=o	0				SIG	16-17	27.766	9.64	26.172	9.63	244	0.147	0.875	0.06	S	2	0	11.1	6.1	5.3								deoxyribonuclease II, putative	2E-034	gi|241557628	149	215	343
Epoxide hydrolase
Amvar-501	valacyclovir hydrolase - truncated at 3 prime	s/enz epox	Group 16 - Enzymes	158	Amvar-501	474	M		amb_var-contig_501	0	940	473	637	100	74	ExpAA=13.96 First60=0.01 PredHel=0 Topology=o	0				CYT		17.371	5.48			158	0.302	0.216	0.339	_	5	0	12.7	8.2	6.3								valacyclovir hydrolase, putative	1E-075	gi|241304224	285	156	322
Amb_var-873	Soluble epoxide hydrolase - truncated at 3 prime	s/enz epoxide hydrolase	Group 16 - Enzymes	198	Amb_var-873	594	M		amb_var-contig_873	0	1178	593	689	100	86	ExpAA=21.07 First60=18.65 PredHel=1 Topology=i5-24o	1	9.6	87.9	2.5	SIG	17-18	22.322	7.77	20.641	7.96	198	0.064	0.87	0.111	S	2	0	10.1	7.1	5.6								soluble epoxide hydrolase, putative	3E-089	gi|241603782	331	198	339
Proteases
Amb_var-1297	Serine carboxypeptidases (lysosomal cathepsin A) - truncated at 3 prime	met/aa	Group 16 - Enzymes	148	Amb_var-1297	442	M		amb_var-contig_1297	0	876	441	524	100	84	ExpAA=6.29 First60=6.08 PredHel=0 Topology=o	0				SIG	21-22	15.851	6.71	13.804	6.04	148	0.05	0.895	0.073	S	1	1	16.2	10.8	4.7								conserved hypothetical protein	6E-034	gi|241743214	146	127	443
Amb_var-581	hypothetical secreted protein - truncated at 3 prime	s/enz carbo	Group 16 - Enzymes	87	Amb_var-581	260	M		amb_var-contig_581	1e-147	515	259	405	100	64	ExpAA=19.56 First60=19.56 PredHel=1 Topology=i17-39o	1	25.3	55.2	19.5	SIG	39-40	9.733	9.96	5.507	9.11	87	0.19	0.661	0.036	S	3	0	18.4	8	3.4								carboxypeptidase m, putative	3E-022	gi|242000348	107	75	403
Amb_var-349	angiotensin-converting enzyme-like protein - truncated at 3 prime	s/enz dipep	Group 16 - Enzymes	225	Amb_var-349	675	M		amb_var-contig_349	0	1338	674	698	100	97	ExpAA=0.97 First60=0.95 PredHel=0 Topology=o	0				SIG	33-34	24.8	5.05	21.694	5.04	225	0.052	0.438	0.557	_	5	2	15.1	4	3.6		Band8_65 |						angiotensin-converting enzyme-like protein	5E-087	gi|1468981	324	217	660
Amvar-1748	angiotensin-converting enzyme-like protein - fragment	s/enz dipep	Group 16 - Enzymes	233	Amvar-1748	699	L		amb_var-contig_1748	0	1386	698	724	100	97	ExpAA=5.02 First60=0.00 PredHel=0 Topology=o	0				CYT		27.276	5.74			233	0.065	0.093	0.908	_	1	0	12	6.4	3.4		Band8_59 |Band8_60 |	Band8 -> 2|	2	24	10.3004		angiotensin-converting enzyme-like protein	1E-113	gi|1468981	410	233	660
Amb_var-346	Nucleoside diphosphate-sugar hydrolase of the MutT (NUDIX) family - truncated at 3 prime	s/enz diphosphoesterase	Group 16 - Enzymes	221	Amb_var-346	660	M		amb_var-contig_346	0	1308	659	934	100	71	ExpAA=0.04 First60=0.00 PredHel=0 Topology=o	0				CYT		24.632	8.22			221	0.376	0.091	0.586	_	4	5	16.3	5.9	5								ADP-ribose pyrophosphatase, putative	1E-104	gi|241752327	380	219	246
Amb_var-1062	salivary gland metalloprotease - truncated at 3 prime	s/enz metal	Group 16 - Enzymes	155	Amb_var-1062	463	M		amb_var-contig_1062	0	918	462	481	100	96	ExpAA=0.02 First60=0.01 PredHel=0 Topology=o	0				SIG	16-17	17.255	6.19	15.477	6.09	155	0.047	0.903	0.101	S	1	0	16.1	5.8	3.9								salivary gland metalloprotease	2E-032	gi|71726984	141	153	478
Amb_var-187	metalloprotease - truncated at 3 prime	s/enz metal	Group 16 - Enzymes	219	Amb_var-187	657	M		amb_var-contig_187	0	1302	656	711	100	92	ExpAA=1.33 First60=0.00 PredHel=0 Topology=o	0				SIG	16-17	24.54	5.99	22.794	5.66	219	0.099	0.85	0.094	S	2	0	9.1	5.9	6.4								metalloprotease	2E-059	gi|121308309	232	215	550
Amb_var-189	salivary gland metalloprotease - truncated at 3 prime	s/enz metal	Group 16 - Enzymes	260	Amb_var-189	778	M		amb_var-contig_189	0	1528	778	789	99	99	ExpAA=0.05 First60=0.01 PredHel=0 Topology=o	0				BL	29-30	29.83	5.93	26.569	5.7	260	0.066	0.885	0.058	S	1	0	15	5.4	2.7								metalloprotease, putative	8E-045	gi|241636942	184	210	468
Amb_var-1897	salivary gland metalloprotease - truncated at 3 prime	s/enz metal	Group 16 - Enzymes	156	Amb_var-1897	468	M		amb_var-contig_1897	0	928	467	663	100	71	ExpAA=0.03 First60=0.03 PredHel=0 Topology=o	0				SIG	20-21	17.612	7.07	15.259	6.07	156	0.173	0.89	0.011	S	2	1	14.7	5.1	3.8								salivary gland metalloprotease, putative	3E-023	gi|241860750	110	122	470
Amb_var-32	salivary gland metalloprotease - truncated at 3 prime	s/enz metal	Group 16 - Enzymes	238	Amb_var-32	712	M		amb_var-contig_32	0	1411	711	783	100	91	ExpAA=16.81 First60=16.80 PredHel=1 Topology=i5-27o	1	9.2	88.7	2.1	SIG	23-24	26.813	5.51	24.358	5.34	238	0.022	0.947	0.08	S	1	1	8	8	5.5								salivary gland metalloprotease	3E-051	gi|71726992	205	233	506
Amb_var-441	metalloprotease - truncated at 3 prime	s/enz metal	Group 16 - Enzymes	219	Amb_var-441	657	M		amb_var-contig_441	0	1302	656	695	100	95	ExpAA=2.09 First60=2.07 PredHel=0 Topology=o	0				SIG	24-25	25.357	6.07	22.855	5.81	219	0.306	0.857	0.011	S	3	0	10	5	4.6								metalloprotease	4E-055	gi|121308309	218	213	550
Amb_var-468	salivary gland metalloprotease - truncated at 3 prime	s/enz metal	Group 16 - Enzymes	226	Amb_var-468	677	M		amb_var-contig_468	0	1342	676	733	100	92	ExpAA=0.11 First60=0.01 PredHel=0 Topology=o	0				SIG	17-18	25.201	5.23	23.464	5.23	226	0.094	0.842	0.104	S	2	0	10.2	5.3	4								salivary gland metalloprotease	9E-048	gi|71726990	193	227	559
Amb_var-592	salivary gland metalloprotease - truncated at 3 prime	s/enz metal	Group 16 - Enzymes	155	Amb_var-592	465	M		amb_var-contig_592	0	922	464	574	100	81	ExpAA=1.70 First60=1.70 PredHel=0 Topology=o	0				SIG	25-26	17.651	5.38	14.78	5.35	155	0.02	0.942	0.08	S	1	2	14.2	6.5	3.9								metalloprotease, putative	5E-027	gi|241636944	123	151	330
Amvar-189	metalloprotease - truncated at 3 prime	s/enz metal	Group 16 - Enzymes	260	Amvar-189	779	M		amb_var-contig_189	0	1544	778	789	100	99	ExpAA=0.05 First60=0.01 PredHel=0 Topology=o	0				BL	29-30	29.88	5.46	26.608	5.25	260	0.066	0.885	0.058	S	1	0	14.2	5.4	3.5								metalloprotease, putative	2E-046	gi|241636942	189	212	468
Amb_var-1603	hypothetical secreted protein - truncated at 3 prime	s/enz metal	Group 16 - Enzymes	185	Amb_var-1603	554	M		amb_var-contig_1603	0	1098	553	645	100	86	ExpAA=1.57 First60=0.01 PredHel=0 Topology=o	0				SIG	19-20	20.715	4.72	18.755	4.57	185	0.027	0.871	0.133	S	2	0	16.8	5.9	1.6								Metis1 protein	0.18	gi|170285591	39.3	119	488
Amb_var-92	metalloprotease - truncated at 3 prime	s/enz metal	Group 16 - Enzymes	232	Amb_var-92	696	M		amb_var-contig_92	0	1380	695	797	100	87	ExpAA=0.12 First60=0.03 PredHel=0 Topology=o	0				SIG	19-20	25.545	4.67	23.643	4.6	232	0.022	0.951	0.095	S	1	0	15.5	7.3	1.7								metalloprotease	3E-012	gi|84570468	75.9	172	274
Amb_var-93	hypothetical Cys-rich secreted protein	s/enz metal	Group 16 - Enzymes	188	Amb_var-93	567	M	*	amb_var-contig_93	0	1124	566	778	100	73	ExpAA=0.04 First60=0.02 PredHel=0 Topology=o	0				SIG	19-20	20.797	4.76	18.926	4.66	188	0.024	0.931	0.118	S	1	0	13.8	8	1.6								metalloprotease, putative	5E-005	gi|242000922	51.2	159	235
Amb_var-1881	salivary gland metalloprotease - truncated at 3 prime	s/enz metal	Group 16 - Enzymes	168	Amb_var-1881	503	M		amb_var-contig_1881	0	997	502	525	100	96	ExpAA=3.54 First60=0.83 PredHel=0 Topology=o	0				SIG	30-31	18.78	5.35	15.62	4.99	168	0.035	0.766	0.246	S	3	0	14.9	7.1	2.4								Metis4 protein	6E-010	gi|170285597	67	99	497
Amb_var-203	salivary gland metalloprotease - truncated at 3 prime	s/enz metall	Group 16 - Enzymes	233	Amb_var-203	699	M		amb_var-contig_203	0	1386	698	815	100	86	ExpAA=0.12 First60=0.11 PredHel=0 Topology=o	0				BL	24-25	26.455	6.01	23.917	6.01	233	0.038	0.737	0.271	S	3	1	7.3	6	5.6								salivary gland metalloprotease	6E-072	gi|71726986	274	234	493
Amb_var-697	Uncharacterized conserved protein - truncated at 3 prime	s/enz methyl	Group 16 - Enzymes	215	Amb_var-697	645	M		amb_var-contig_697	0	1279	644	698	100	92	ExpAA=3.09 First60=0.00 PredHel=0 Topology=o	0				CYT		24.504	5.21			215	0.824	0.023	0.182	M	2	0	9.3	7.4	2.3								hypothetical protein BRAFLDRAFT_203344	6E-052	gi|260804677	207	222	291
Amb_var-1248	serine protease-like protein precursor - truncated at 3 prime	s/enz trypsin	Group 16 - Enzymes	227	Amb_var-1248	681	M		amb_var-contig_1248	0	1350	680	779	100	87	ExpAA=0.13 First60=0.13 PredHel=0 Topology=o	0				SIG	17-18	24.281	6.33	22.56	6.23	227	0.038	0.957	0.04	S	1	0	9.7	10.1	5.3								chymotrypsin-C precursor, putative	1E-075	gi|241252796	286	238	310
Amb_var-1978	hypothetical secreted protein - truncated at 3 prime	s/enz trypsin	Group 16 - Enzymes	189	Amb_var-1978	565	M		amb_var-contig_1978	0	1120	564	744	100	76	ExpAA=17.80 First60=17.78 PredHel=0 Topology=o	0				SIG	20-21	20.603	9.92	18.597	9.78	189	0.193	0.646	0.032	S	3	1	11.6	9	9								secreted salivary gland peptide, putative	4E-056	gi|241163091	221	192	595
Amb_var-73	factor D-like protein - truncated at 3 prime	s/enz trypsin	Group 16 - Enzymes	243	Amb_var-73	728	M		amb_var-contig_73	0	1443	727	899	100	81	ExpAA=0.54 First60=0.52 PredHel=0 Topology=o	0				SIG	17-18	26.134	4.89	24.488	4.89	243	0.103	0.809	0.106	S	2	2	7.8	11.1	9.1								factor D-like protein	1E-103	gi|27466898	378	244	375
Amvar-1623	Trypsin-like serine protease - fragment	s/enz trypsin	Group 16 - Enzymes	208	Amvar-1623	622	A		amb_var-contig_1623	0	1233	621	626	100	99	ExpAA=0.01 First60=0.00 PredHel=0 Topology=o	0				CYT		21.979	6.48			208	0.374	0.042	0.719	_	4	3	12	7.2	9.1								secreted salivary gland peptide, putative	4E-064	gi|242002392	248	234	394
Amvar-168	Trypsin-like serine protease - truncated at 5 prime	s/enz trypsin	Group 16 - Enzymes	176	Amvar-168	531	V	*	amb_var-contig_168	0	1053	530	846	100	63	ExpAA=0.01 First60=0.00 PredHel=0 Topology=o	0				CYT		19.641	6.08			176	0.235	0.067	0.762	_	3	0	10.2	10.2	6.8								factor D-like protein	3E-099	gi|26420454	363	176	374
Anti-oxidant enzymes
Amb_var-504	Peroxidasin - fragment	s/enz peroxidase	Group 16 - Enzymes	236	Amb_var-504	707	S		amb_var-contig_504	0	1402	706	711	100	99	ExpAA=1.46 First60=0.02 PredHel=0 Topology=o	0				CYT		27.085	9.33			236	0.124	0.167	0.731	_	3	1	6.4	6.8	6.8								peroxidase, putative	6E-094	gi|241709529	347	193	1111
Amb_var-216	Cu2+/Zn2+ superoxide dismutase SOD1 - truncated at 3 prime	s/ox	Group 16 - Enzymes	137	Amb_var-216	409	M		amb_var-contig_216	0	811	408	775	100	53	ExpAA=18.57 First60=18.56 PredHel=1 Topology=i13-30o	1	12.4	78.1	9.5	SIG	32-33	14.895	7.78	11.378	6.45	137	0.223	0.858	0.02	S	2	0	10.2	11.7	5.1								similar to Superoxide dismutase CG11793-PA isoform 1	4E-027	gi|66513527	124	102	152
Amb_var-64	selenoprotein M	s/seleno	Group 21 - Secreted conserved proteins	129	Amb_var-64	390	M	*	amb_var-contig_64	0	773	389	887	100	44	ExpAA=0.02 First60=0.01 PredHel=0 Topology=o	0				SIG	17-18	14.786	5.16	13.046	5.04	129	0.017	0.943	0.117	S	1	0	4.7	7.8	5.4								salivary selenoprotein M precursor	2E-032	gi|67083573	141	118	129
Amb_var-883	salivary selenoprotein precursor	s/ox	Group 21 - Secreted conserved proteins	155	Amb_var-883	468	M	*	amb_var-contig_883	0	928	467	803	100	58	ExpAA=17.97 First60=17.97 PredHel=0 Topology=o	0				SIG	19-20	17.503	5.46	15.485	5.47	155	0.025	0.963	0.042	S	1	0	9.7	5.2	5.8								salivary selenoprotein precursor, putative	6E-057	gi|241685802	223	153	150
Group 17 - Immunity related
Amb_var-2042	ixoderin precursor - truncated at 3 prime	s/imm	Group 17 - Immunity related	194	Amb_var-2042	582	M		amb_var-contig_2042	0	1154	581	760	100	77	ExpAA=5.66 First60=5.66 PredHel=0 Topology=o	0				SIG	21-22	21.436	5.28	19.302	5.28	194	0.025	0.956	0.102	S	1	0	13.4	8.8	3.1								ixoderin precursor	5E-046	gi|47079149	187	175	277
Group 18 - Metastriate specific families
Da-p36 immunosuppresant family
Amb_var-101	similar to Dermacentor immunosuppressive protein Da-p36	s/da-p36	Group 18 - Metastriate specific families	238	Amb_var-101	717	M	*	amb_var-contig_101	0	1421	716	837	100	86	ExpAA=5.00 First60=4.99 PredHel=0 Topology=o	0				SIG	21-22	27.441	9.65	25.264	9.65	238	0.024	0.899	0.093	S	1	0	15.5	5	3.8								immunosuppressant	7E-015	gi|196476623	84.7	189	192
Amb_var-107	Amby-am-549 similar to Dermacentor immunosuppressant protein p36 - truncated at 3 prime	s/da-p36	Group 18 - Metastriate specific families	241	Amb_var-107	720	M		amb_var-contig_107	0	1427	719	763	100	94	ExpAA=22.19 First60=21.48 PredHel=1 Topology=i7-29o	1	9.1	88	2.9	CYT		27.833	9.27			241	0.043	0.727	0.168	S	3	0	16.2	5.4	4.1								immunosuppressant	2E-019	gi|196476623	99.8	175	192
Amb_var-955	similar to Dermacentor immunosuppressant protein p36	s/da-p36	Group 18 - Metastriate specific families	233	Amb_var-955	702	M	*	amb_var-contig_955	0	1392	701	751	100	93	ExpAA=1.79 First60=0.23 PredHel=0 Topology=o	0				CYT		27.178	9.22			233	0.069	0.442	0.295	S	5	0	10.3	4.7	3.9								immunosuppressant	3E-022	gi|196476623	109	168	192
Amb_var-1138	Amby-am-1425 similar to immunosuppressant protein p36 - truncated at 3 prime	s/da-p36	Group 18 - Metastriate specific families	165	Amb_var-1138	493	M		amb_var-contig_1138	0	977	492	523	100	94	ExpAA=3.73 First60=2.67 PredHel=0 Topology=o	0				SIG	21-22	18.751	9.47	16.431	9.17	165	0.044	0.95	0.03	S	1	0	13.9	4.2	4.8								immunosuppressant protein p36	6E-018	gi|196476821	93.6	141	141
Metastriate Insulin growth factor binding protein
Amb_var-323	hypothetical secreted protein	s/igf binding	Group 18 - Metastriate specific families	93	Amb_var-323	282	M	*	amb_var-contig_323	1e-160	559	281	562	100	50	ExpAA=0.45 First60=0.45 PredHel=0 Topology=o	0				SIG	20-21	9.876	4.18	7.637	4.07	93	0.016	0.966	0.066	S	1	0	8.6	14	7.5								predicted protein	5E-011	gi|156391006	70.5	56	244
Amb_var-174	Kazal-type serine protease inhibitor domain	s/uc	Group 18 - Metastriate specific families	250	Amb_var-174	753	M	*	amb_var-contig_174	0	1493	752	1065	100	71	ExpAA=4.24 First60=4.24 PredHel=0 Topology=o	0				SIG	24-25	26.715	5.51	24.376	5.37	250	0.021	0.96	0.051	S	1	5	12	9.6	8.4	1 | 90 LECRLRR|DL 0.566 *ProP* |							Blo t Gal d 1 allergen	9E-061	gi|33667946	237	229	276
Avar 10 kDa family
Amb_var-1871	hypothetical secreted protein	s/pep	Group 18 - Metastriate specific families	93	Amb_var-1871	282	M	*	amb_var-contig_1871	1e-160	559	281	735	100	38	ExpAA=17.16 First60=17.16 PredHel=1 Topology=i5-24o	1	20.4	74.2	5.4	SIG	26-27	10.348	9.21	7.711	9.21	93	0.028	0.944	0.06	S	1	0	11.8	7.5	6.5								GD25201	0.82	gi|195585422	36.6	58	738
Amb_var-1223	hypothetical secreted protein	s/pep	Group 18 - Metastriate specific families	119	Amb_var-1223	360	M	*	amb_var-contig_1223	0	714	359	493	100	73	ExpAA=0.54 First60=0.54 PredHel=0 Topology=o	0				SIG	26-27	12.709	6.23	10.087	7.75	119	0.039	0.927	0.073	S	1	7	16.8	7.6	10.1	1 | 118 PKSRGRR|A- 0.609 *ProP* |							predicted protein	0.034	gi|156351128	41.2	61	174
Amb_var-130	hypothetical secreted protein	s/pep	Group 18 - Metastriate specific families	120	Amb_var-130	363	M	*	amb_var-contig_130	0	720	362	688	100	53	ExpAA=10.12 First60=10.12 PredHel=0 Topology=o	0				SIG	24-25	13.214	6.71	10.824	6.95	120	0.03	0.893	0.096	S	2	2	15	5.8	7.5	2 | 110 TANRPRR|RV 0.725 *ProP* | 114 PRRRVPR|SE 0.699 *ProP* |							unnamed protein product	0.033	gi|47226149	41.2	86	1071
Avar 8 kDa family
Amb_var-122	hypothetical secreted protein	s/pep	Group 18 - Metastriate specific families	70	Amb_var-122	213	M	*	amb_var-contig_122	1e-119	422	212	1007	100	21	ExpAA=3.00 First60=2.32 PredHel=0 Topology=o	0				SIG	19-20	7.972	8.37	5.6	8.89	70	0.05	0.699	0.44	S	4	0	18.6	1.4	4.3								hypothetical protein MADE_00442	16	gi|196155265	32.3	60	164
Amb_var-1843	hypothetical secreted peptide precursor	s/pep	Group 18 - Metastriate specific families	67	Amb_var-1843	204	M	*	amb_var-contig_1843	1e-114	404	203	698	100	29	ExpAA=0.72 First60=0.72 PredHel=0 Topology=o	0				SIG	20-21	7.935	10.11	5.643	10.38	67	0.015	0.958	0.076	S	1	0	7.5	4.5	4.5								fimbrial adhesin	35	gi|261343851	31.2	58	336
Other A. variegatum orphan proteins
Amb_var-123	hypothetical secreted protein	uc	Group 18 - Metastriate specific families	173	Amb_var-123	522	M	*	amb_var-contig_123	0	1035	521	794	100	66	ExpAA=0.05 First60=0.05 PredHel=0 Topology=o	0				BL		19.439	11.31			173	0.523	0.072	0.354	M	5	8	11	5.8	20.2								LRX1, putative	3E-007	gi|255549066	58.2	112	538
Amb_var-97	hypothetical secreted protein - truncated at 3 prime	uk	Group 18 - Metastriate specific families	145	Amb_var-97	433	M		amb_var-contig_97	0	858	432	632	100	69	ExpAA=0.68 First60=0.64 PredHel=0 Topology=o	0				BL	-1	14.948	11.11			145	0.668	0.049	0.135	M	3	6	24.8	6.9	6.9								poly(A) polymerase, putative	0.097	gi|221508263	39.7	127	778
Amb_var-1271	hypothetical secreted protein - truncated at 3 prime	s/gly	Group 18 - Metastriate specific families	157	Amb_var-1271	469	M		amb_var-contig_1271	0	930	468	511	100	92	ExpAA=0.35 First60=0.35 PredHel=0 Topology=o	0				BL	-1	16.368	9.73			157	0.13	0.135	0.58	_	3	8	14.6	13.4	7.6	1 | 78 VRHKHRR|AV 0.688 *ProP* |							predicted protein	0.17	gi|159480508	38.9	81	1084
Amb_var-850	hypothetical secreted protein	uc	Group 18 - Metastriate specific families	193	Amb_var-850	582	M	*	amb_var-contig_850	0	1154	581	774	100	75	ExpAA=24.64 First60=18.05 PredHel=0 Topology=o	0				BL	-1	20.966	7.11			193	0.136	0.791	0.039	S	2	4	18.1	9.3	2.6								methyl-accepting chemotaxis protein McpD	0.21	gi|84516364	39.3	156	726
Amb_var-1319	hypothetical secreted protein	uc	Group 18 - Metastriate specific families	108	Amb_var-1319	327	M	*	amb_var-contig_1319	0	648	326	730	100	45	ExpAA=1.66 First60=1.66 PredHel=0 Topology=i	0				BL	-1	11.81	11.63			108	0.038	0.951	0.046	S	1	9	22.2	8.3	6.5								FLJ00366 protein	0.49	gi|21748578	37.4	69	282
Amb_var-780	hypothetical secreted protein - truncated at 3 prime	uk	Group 18 - Metastriate specific families	121	Amb_var-780	362	M		amb_var-contig_780	0	718	361	682	100	53	ExpAA=0.00 First60=0.00 PredHel=0 Topology=o	0				BL	-1	12.974	11.32			121	0.329	0.187	0.325	M	5	6	19	7.4	8.3								hypothetical protein SSCG_06388	1.1	gi|254393966	36.2	108	230
Amb_var-1979	hypothetical secreted protein	s/pep	Group 18 - Metastriate specific families	82	Amb_var-1979	249	M	*	amb_var-contig_1979	1e-141	494	248	642	100	39	ExpAA=38.72 First60=24.07 PredHel=2 Topology=i13-32o58-80i	2	50	31.7	18.3	BL	36-37	9.26	8.8	5.107	8.76	82	0.018	0.939	0.117	S	1	0	12.2	8.5	2.4								hypothetical protein Kpol_2000p64	2.4	gi|156848145	35	50	610
Amb_var-2066	hypothetical secreted protein	uk	Group 18 - Metastriate specific families	75	Amb_var-2066	228	M	*	amb_var-contig_2066	1e-128	452	227	797	100	29	ExpAA=5.43 First60=5.43 PredHel=0 Topology=i	0				BL	23-24	8.085	8.69	5.571	7.87	75	0.226	0.688	0.036	S	3	3	16	5.3	4								UvrD/REP helicase	7.1	gi|152974753	33.5	59	684
Amb_var-1134	hypothetical secreted protein	uk	Group 18 - Metastriate specific families	89	Amb_var-1134	270	M	*	amb_var-contig_1134	1e-153	535	269	797	100	34	ExpAA=0.05 First60=0.05 PredHel=0 Topology=o	0				BL	-1	9.997	9.26			89	0.231	0.203	0.487	_	4	3	24.7	4.5	4.5								hypothetical protein XP_533070	9.2	gi|73981780	33.1	59	331
Amb_var-628	hypothetical secreted peptide precursor	uk	Group 18 - Metastriate specific families	60	Amb_var-628	183	M	*	amb_var-contig_628	1e-101	363	182	628	100	29	ExpAA=25.38 First60=25.38 PredHel=0 Topology=o	0				BL	21-22	6.811	8.89	4.482	9.51	60	0.042	0.917	0.052	S	1	1	11.7	5	5								cytochrome b	16	gi|84663511	32.3	54	144
Amb_var-572	hypothetical secreted peptide precursor	s/pep	Group 18 - Metastriate specific families	62	Amb_var-572	189	M	*	amb_var-contig_572	1e-105	375	188	745	100	25	ExpAA=20.39 First60=20.39 PredHel=1 Topology=i13-35o	1	35.5	43.5	21	BL	35-36	7.052	10.15	3.201	9.59	62	0.038	0.955	0.03	S	1	0	11.3	.	1.6								hypothetical protein BRADO2671	79	gi|146339676	30	53	317
Amb_var-1061	hypothetical secreted peptide precursor	uk	Group 18 - Metastriate specific families	59	Amb_var-1061	180	M	*	amb_var-contig_1061	1e-100	357	179	677	100	27	ExpAA=26.94 First60=26.94 PredHel=2 Topology=o5-22i29-51o	2	66.1	22	11.9	BL	28-29	6.58	8.94	3.451	6.92	59	0.072	0.892	0.041	S	1	0	13.6	5.1	6.8
Amb_var-2009	hypothetical secreted protein	s/pep	Group 18 - Metastriate specific families	87	Amb_var-2009	264	M	*	amb_var-contig_2009	1e-150	523	263	349	100	76	ExpAA=42.24 First60=34.59 PredHel=1 Topology=i7-29o	1	25.3	66.7	8	SIG	25-26	9.051	7.66	6.531	6.75	87	0.023	0.985	0.037	S	1	0	13.8	13.8	5.7								putative permease abc transporter protein	0.044	gi|85703573	40.8	82	335
Amb_var-1443	hypothetical secreted protein	s/pep	Group 18 - Metastriate specific families	87	Amb_var-1443	264	M	*	amb_var-contig_1443	1e-150	523	263	338	100	78	ExpAA=41.81 First60=34.66 PredHel=2 Topology=i7-29o44-66i	2	50.6	17.2	32.2	SIG	25-26	9.066	7.66	6.511	6.75	87	0.027	0.983	0.036	S	1	0	13.8	13.8	5.7								possible ABC transporter, permease protein precursor	0.012	gi|114707824	42.7	83	337
Amb_var-612	hypothetical secreted protein	uc	Group 18 - Metastriate specific families	154	Amb_var-612	465	M	*	amb_var-contig_612	0	922	464	591	100	79	ExpAA=3.53 First60=2.76 PredHel=0 Topology=o	0				SIG	21-22	17.256	8.79	15.097	8.6	154	0.13	0.866	0.026	S	2	1	16.2	14.9	5.8								chromosome 6 open reading frame 15 precursor	0.005	gi|209364615	43.9	78	347
Amb_var-1710	hypothetical secreted protein	s/pep	Group 18 - Metastriate specific families	188	Amb_var-1710	567	M	*	amb_var-contig_1710	0	1124	566	735	100	77	ExpAA=5.29 First60=5.29 PredHel=0 Topology=o	0				SIG	22-23	19.987	5.5	17.827	5.23	188	0.054	0.949	0.027	S	1	12	20.2	9	5.3	1 | 68 ILRRVRR|AW 0.715 *ProP* |							Sec-independent periplasmic protein translocase	0.013	gi|257052115	43.1	139	561
Amb_var-1496	hypothetical secreted protein	s/pep	Group 18 - Metastriate specific families	125	Amb_var-1496	378	M	*	amb_var-contig_1496	0	749	377	671	100	56	ExpAA=2.15 First60=2.15 PredHel=0 Topology=o	0				SIG	18-19	14.135	8.63	12.263	8.4	125	0.054	0.943	0.032	S	1	0	22.4	1.6	2.4								interleukin 17 receptor E, isoform CRA_a	0.034	gi|149036921	41.2	63	287
Amb_var-1447	hypothetical secreted protein	s/pep	Group 18 - Metastriate specific families	127	Amb_var-1447	384	M	*	amb_var-contig_1447	0	761	383	669	100	57	ExpAA=44.28 First60=21.78 PredHel=2 Topology=i5-27o96-118i	2	34.6	54.3	11	SIG	18-19	13.386	8.03	11.359	6.84	127	0.068	0.947	0.063	S	1	1	13.4	11	2.4								putative transmembrane acid tolerance protein	0.044	gi|229592384	40.8	88	880
Amb_var-910	hypothetical secreted protein	s/muc	Group 18 - Metastriate specific families	159	Amb_var-910	480	M	*	amb_var-contig_910	0	952	479	595	100	81	ExpAA=2.07 First60=0.34 PredHel=0 Topology=o	0				SIG	27-28	16.567	9.05	13.519	8.02	159	0.592	0.653	0.018	S	5	2	16.4	14.5	3.1								NB-ARC domain protein	0.044	gi|168700364	40.8	139	1037
Amb_var-1804	hypothetical secreted protein	uc	Group 18 - Metastriate specific families	156	Amb_var-1804	471	M	*	amb_var-contig_1804	0	934	470	714	100	66	ExpAA=2.40 First60=2.11 PredHel=0 Topology=o	0				SIG	19-20	16.668	10.47	14.561	10.2	156	0.207	0.776	0.03	S	3	4	21.2	8.3	5.8								major facilitator transporter	0.058	gi|237749250	40.4	141	427
Amb_var-1796	hypothetical secreted protein	s/pep	Group 18 - Metastriate specific families	156	Amb_var-1796	471	M	*	amb_var-contig_1796	0	934	470	661	100	71	ExpAA=6.34 First60=4.60 PredHel=0 Topology=o	0				SIG	25-26	17.323	11.56	14.53	11.59	156	0.025	0.966	0.045	S	1	0	10.9	7.1	5.8	1 | 151 DRRRHRR|LL 0.528 *ProP* |							hypothetical protein CHGG_02251	0.075	gi|116205916	40	88	4932
Amb_var-669	hypothetical secreted protein	s/pep	Group 18 - Metastriate specific families	165	Amb_var-669	498	M	*	amb_var-contig_669	0	987	497	682	100	73	ExpAA=1.09 First60=0.81 PredHel=0 Topology=o	0				SIG	32-33	17.304	5.22	13.948	4.79	165	0.011	0.8	0.618	S	5	0	12.7	13.3	6.1								PTP-3B	0.097	gi|12698666	39.7	138	1487
Amb_var-1698	hypothetical secreted protein - truncated at 3 prime	s/pep	Group 18 - Metastriate specific families	140	Amb_var-1698	417	M		amb_var-contig_1698	0	827	416	425	100	98	ExpAA=1.07 First60=1.07 PredHel=0 Topology=o	0				SIG	19-20	15.641	6.89	13.654	7.08	140	0.067	0.952	0.026	S	1	3	12.9	6.4	5.7								tyrosine-protein kinase	0.13	gi|170051297	39.3	105	2500
Amb_var-579	hypothetical secreted peptide precursor	uk	Group 18 - Metastriate specific families	68	Amb_var-579	207	M	*	amb_var-contig_579	1e-116	410	206	663	100	31	ExpAA=22.60 First60=22.60 PredHel=1 Topology=o4-26i	1	32.4	5.9	61.8	SIG	27-28	7.66	10.64	5.049	11.84	68	0.03	0.936	0.074	S	1	0	8.8	2.9	2.9	1 | 37 CRSRNRR|KL 0.666 *ProP* |							hypothetical protein	0.13	gi|224051906	39.3	66	133
Amb_var-696	hypothetical secreted protein	uc	Group 18 - Metastriate specific families	179	Amb_var-696	540	M	*	amb_var-contig_696	0	1070	539	746	100	72	ExpAA=2.52 First60=2.52 PredHel=0 Topology=o	0				SIG	27-28	19.636	10.13	16.718	9.1	179	0.906	0.307	0.005	M	3	13	21.8	5	4.5								GH20804	0.21	gi|195024918	38.9	190	1327
Amb_var-1238	hypothetical secreted protein - truncated at 3 prime	s/pep	Group 18 - Metastriate specific families	217	Amb_var-1238	651	M		amb_var-contig_1238	0	1291	650	722	100	90	ExpAA=0.62 First60=0.01 PredHel=0 Topology=o	0				SIG	23-24	24.553	8.32	22.135	8.98	217	0.022	0.944	0.119	S	1	0	12.9	5.1	3.2								secreted protein, putative	0.27	gi|241622127	39.3	181	218
Amb_var-1512	hypothetical secreted protein	s/pep	Group 18 - Metastriate specific families	164	Amb_var-1512	495	M	*	amb_var-contig_1512	0	981	494	684	100	72	ExpAA=11.15 First60=11.10 PredHel=0 Topology=i	0				SIG	31-32	18.534	8.38	15.006	5.47	164	0.527	0.662	0.014	S	5	0	12.2	7.3	3.7								hypothetical protein DP0589	0.28	gi|51244441	38.1	68	469
Amb_var-1775	hypothetical secreted protein - truncated at 3 prime	s/pep	Group 18 - Metastriate specific families	160	Amb_var-1775	479	M		amb_var-contig_1775	0	950	478	580	100	83	ExpAA=2.10 First60=2.09 PredHel=0 Topology=o	0				SIG	22-23	17.356	8.69	14.97	8.95	160	0.021	0.961	0.061	S	1	2	17.5	6.9	6.3								GL20828	0.28	gi|195169732	38.1	115	117
Amb_var-1617	hypothetical secreted protein - truncated at 3 prime	s/pep	Group 18 - Metastriate specific families	127	Amb_var-1617	378	M		amb_var-contig_1617	0	749	377	387	100	98	ExpAA=0.05 First60=0.05 PredHel=0 Topology=o	0				SIG	23-24	13.917	7.82	11.316	7.09	127	0.019	0.889	0.126	S	2	3	18.9	7.1	4.7								GK22684	0.49	gi|195449591	37.4	74	513
Amb_var-1322	hypothetical secreted protein - truncated at 3 prime	s/pep	Group 18 - Metastriate specific families	137	Amb_var-1322	409	M		amb_var-contig_1322	0	811	408	580	100	71	ExpAA=0.01 First60=0.01 PredHel=0 Topology=o	0				SIG	-1	14.73	8.31			137	0.273	0.168	0.243	M	5	1	14.6	8.8	6.6								ArsR family transcriptional regulator	0.63	gi|239939790	37	108	340
Amb_var-1498	hypothetical secreted peptide precursor	uk	Group 18 - Metastriate specific families	78	Amb_var-1498	237	M	*	amb_var-contig_1498	1e-134	470	236	521	100	45	ExpAA=0.87 First60=0.86 PredHel=0 Topology=o	0				SIG	20-21	8.35	5.66	6.418	5.69	78	0.031	0.953	0.085	S	1	2	10.3	7.7	11.5								hypothetical protein IscW_ISCW020212	0.64	gi|241638979	37	36	138
Amb_var-859	hypothetical secreted protein	uk	Group 18 - Metastriate specific families	116	Amb_var-859	351	M	*	amb_var-contig_859	0	696	350	762	100	46	ExpAA=0.04 First60=0.04 PredHel=0 Topology=o	0				SIG	-1	11.839	8.6			116	0.392	0.075	0.303	M	5	0	13.8	10.3	6								similar to gibberellin-regulated proteins	0.64	gi|4309725	37	61	88
Amb_var-821	hypothetical secreted protein	pm	Group 18 - Metastriate specific families	114	Amb_var-821	345	M	*	amb_var-contig_821	0	684	344	684	100	50	ExpAA=0.14 First60=0.14 PredHel=0 Topology=o	0				SIG	30-31	12.924	10.15	9.566	10.62	114	0.148	0.517	0.101	S	4	1	12.3	4.4	10.5								4Fe-4S ferredoxin, iron-sulfur binding domain:Sigma-54 factor	1.1	gi|87124517	36.2	75	714
Amvar-316	hypothetical secreted protein - truncated at 3 prime	s/pep	Group 18 - Metastriate specific families	93	Amvar-316	276	M		amb_var-contig_316	1e-157	547	275	690	100	40	ExpAA=3.90 First60=3.90 PredHel=0 Topology=o	0				SIG	27-28	10.307	11.06	7.543	11.36	93	0.068	0.932	0.022	S	1	3	12.9	7.5	2.2								hypothetical protein YPTB2659	1.1	gi|51596978	36.2	41	970
Amb_var-1488	hypothetical secreted protein	uk	Group 18 - Metastriate specific families	106	Amb_var-1488	321	M	*	amb_var-contig_1488	0	636	320	580	100	55	ExpAA=17.92 First60=17.92 PredHel=1 Topology=i13-32o	1	17.9	69.8	12.3	SIG	35-36	11.378	8.48	7.285	4.94	106	0.22	0.917	0.013	S	2	7	15.1	9.4	6.6								similar to vitamin A-deficient testicular protein 11-like	1.4	gi|194224724	35.8	60	1198
Amb_var-1972	hypothetical secreted protein - truncated at 3 prime	s/pep	Group 18 - Metastriate specific families	154	Amb_var-1972	460	M		amb_var-contig_1972	0	912	459	719	100	64	ExpAA=0.26 First60=0.23 PredHel=0 Topology=o	0				SIG	19-20	17.068	6.26	14.947	5.86	154	0.046	0.929	0.069	S	1	2	14.3	7.1	5.8								hypothetical protein TTHERM_00344130	1.4	gi|118370514	35.8	94	1125
Amb_var-1108	hypothetical secreted protein	s/pep	Group 18 - Metastriate specific families	90	Amb_var-1108	273	M	*	amb_var-contig_1108	1e-155	541	272	684	100	40	ExpAA=25.22 First60=25.22 PredHel=1 Topology=i20-42o	1	24.4	53.3	22.2	SIG	34-35	10.632	9.81	6.515	9.56	90	0.057	0.875	0.084	S	2	0	14.4	4.4	1.1								alpha-1,3-mannosyl-glycoprotein beta-1,2-N-acetylglucosaminyltransferase,	1.8	gi|241244489	35.4	15	593
Amb_var-1191	hypothetical secreted peptide precursor	s/proteinh ku	Group 18 - Metastriate specific families	58	Amb_var-1191	177	M	*	amb_var-contig_1191	4e-98	351	176	603	100	29	ExpAA=2.57 First60=2.57 PredHel=0 Topology=o	0				SIG	-1	6.526	12.4			58	0.844	0.13	0.057	M	2	0	12.1	8.6	10.3	1 | 23 GRLRSRR|QH 0.610 *ProP* |							beta-galactosidase	1.8	gi|256812574	35.4	44	1292
Amb_var-94	hypothetical secreted protein - truncated at 3 prime	s/pep	Group 18 - Metastriate specific families	165	Amb_var-94	495	M		amb_var-contig_94	0	981	494	744	100	67	ExpAA=0.02 First60=0.02 PredHel=0 Topology=o	0				SIG	17-18	18.64	9.25	16.917	9.35	165	0.229	0.512	0.219	S	4	0	15.2	6.1	5.5								U3 snoRNP-associated protein Rrp5	1.8	gi|240282264	35.4	137	1781
Amb_var-1041	hypothetical secreted peptide precursor	uk	Group 18 - Metastriate specific families	51	Amb_var-1041	156	M	*	amb_var-contig_1041	1e-85	309	155	614	100	25	ExpAA=17.97 First60=17.97 PredHel=0 Topology=o	0				SIG	30-31	5.475	6.49	2.214	7.88	51	0.038	0.774	0.245	S	3	0	23.5	9.8	3.9								amino acid carrier protein	1.9	gi|78486365	35.4	40	433
Amb_var-1844	hypothetical secreted protein - truncated at 3 prime	s/pep	Group 18 - Metastriate specific families	163	Amb_var-1844	487	M		amb_var-contig_1844	0	965	486	590	100	83	ExpAA=0.21 First60=0.21 PredHel=0 Topology=o	0				SIG	18-19	18.336	5.86	16.428	5.7	163	0.031	0.931	0.093	S	1	0	16	6.1	2.5								hypothetical protein TVN0964	2.4	gi|13541795	35	70	639
Amb_var-2005	hypothetical secreted protein	uc	Group 18 - Metastriate specific families	93	Amb_var-2005	282	M	*	amb_var-contig_2005	1e-160	559	281	787	100	36	ExpAA=23.68 First60=23.68 PredHel=1 Topology=o10-32i	1	23.7	10.8	65.6	SIG	33-34	11.23	9.51	7.421	10.09	93	0.004	0.992	0.056	S	1	0	12.9	1.1	5.4								predicted protein	2.4	gi|170104681	35	47	585
Amb_var-254	hypothetical secreted protein	s/pep	Group 18 - Metastriate specific families	89	Amb_var-254	270	M	*	amb_var-contig_254	1e-153	535	269	718	100	38	ExpAA=22.54 First60=17.96 PredHel=1 Topology=o15-37i	1	24.7	16.9	58.4	SIG	46-47	9.996	8.88	4.835	9.51	89	0.015	0.988	0.073	S	1	0	11.2	5.6	4.5								hypothetical protein CHLREDRAFT_149106	2.4	gi|159475611	35	59	525
Amb_var-424	hypothetical secreted protein - truncated at 3 prime	s/pep	Group 18 - Metastriate specific families	154	Amb_var-424	460	M		amb_var-contig_424	0	912	459	557	100	83	ExpAA=0.68 First60=0.00 PredHel=0 Topology=o	0				SIG	20-21	17.778	5.04	15.713	5	154	0.025	0.89	0.178	S	2	0	14.3	6.5	3.2								hypothetical protein Dfer_2379	2.4	gi|255036141	35	131	921
Amb_var-467	hypothetical secreted peptide precursor	s/gly	Group 18 - Metastriate specific families	64	Amb_var-467	195	M	*	amb_var-contig_467	1e-109	387	194	767	100	25	ExpAA=20.92 First60=20.92 PredHel=1 Topology=o15-34i	1	29.7	23.4	46.9	SIG	33-34	7.52	9.21	3.635	7.99	64	0.125	0.96	0.009	S	1	0	15.6	3.1	3.1								hypothetical protein MCCL_1590	2.4	gi|222151833	35	39	134
Amb_var-1452	hypothetical secreted protein	s/pep	Group 18 - Metastriate specific families	121	Amb_var-1452	366	M	*	amb_var-contig_1452	0	726	365	584	100	63	ExpAA=14.51 First60=5.63 PredHel=0 Topology=o	0				SIG	22-23	12.788	6.81	10.478	7.01	121	0.015	0.976	0.077	S	1	0	14	7.4	2.5								similar to C2 calcium-dependent domain containing 3	3.1	gi|198434144	34.7	80	2344
Amb_var-1148	hypothetical secreted peptide precursor	uk	Group 18 - Metastriate specific families	64	Amb_var-1148	195	M	*	amb_var-contig_1148	1e-109	387	194	590	100	33	ExpAA=0.68 First60=0.68 PredHel=0 Topology=o	0				SIG	18-19	7.29	9.62	5.343	8.15	64	0.754	0.222	0.024	M	3	0	12.5	6.3	4.7								glycogen branching enzyme	4.2	gi|149177577	34.3	46	617
Amb_var-1025	hypothetical secreted protein	uc	Group 18 - Metastriate specific families	113	Amb_var-1025	342	M	*	amb_var-contig_1025	0	678	341	710	100	48	ExpAA=0.00 First60=0.00 PredHel=0 Topology=o	0				SIG	19-20	13.336	10.07	11.025	9.3	113	0.704	0.093	0.134	M	3	1	13.3	4.4	7.1								hypothetical protein ALOHA_HF4000APKG7H23ctg3g16	5.3	gi|167044680	33.9	62	174
Amb_var-664	hypothetical secreted protein	uk	Group 18 - Metastriate specific families	89	Amb_var-664	270	M	*	amb_var-contig_664	1e-153	535	269	726	100	37	ExpAA=22.87 First60=22.65 PredHel=1 Topology=o11-33i	1	24.7	12.4	62.9	SIG	38-39	10.106	4.87	5.605	7.86	89	0.004	0.985	0.221	S	2	0	12.4	5.6	4.5								unnamed protein product	5.4	gi|171682158	33.9	41	560
Amb_var-1340	hypothetical secreted protein - truncated at 3 prime	s/pep	Group 18 - Metastriate specific families	94	Amb_var-1340	279	M		amb_var-contig_1340	1e-159	553	278	641	100	44	ExpAA=33.17 First60=31.37 PredHel=0 Topology=o	0				SIG	19-20	10.83	9.93	8.586	9.76	94	0.043	0.992	0.015	S	1	0	10.6	5.3	5.3								two-component response regulator	5.5	gi|15616400	33.9	61	230
Amb_var-1875	hypothetical secreted protein	s/pep	Group 18 - Metastriate specific families	103	Amb_var-1875	312	M	*	amb_var-contig_1875	1e-178	618	311	632	100	49	ExpAA=0.01 First60=0.00 PredHel=0 Topology=o	0				SIG	23-24	11.607	8.66	9.019	8.94	103	0.023	0.957	0.131	S	1	0	19.4	2.9	1.9								BT1 transmembrane domain-containing protein, putative	6.9	gi|221484116	33.5	74	834
Amb_var-757	hypothetical secreted protein	uk	Group 18 - Metastriate specific families	59	Amb_var-757	180	M	*	amb_var-contig_757	1e-100	357	179	672	100	27	ExpAA=0.08 First60=0.08 PredHel=0 Topology=o	0				SIG	15-16	6.735	9.73	5.004	9.35	59	0.815	0.393	0.016	M	3	0	15.3	.	1.7								glycoprotein Gn precursor	6.9	gi|219964959	33.5	34	103
Amb_var-1794	hypothetical secreted peptide precursor	met/nuc	Group 18 - Metastriate specific families	69	Amb_var-1794	210	M	*	amb_var-contig_1794	1e-118	416	209	632	100	33	ExpAA=21.24 First60=21.24 PredHel=1 Topology=i7-29o	1	31.9	58	10.1	SIG	19-20	8.106	6.5	5.861	6.19	69	0.008	0.983	0.07	S	1	0	18.8	1.4	4.3								nodule-specific cysteine-rich peptide 165	7.0	gi|152217958	33.5	46	63
Amb_var-1896	hypothetical secreted peptide precursor	uk	Group 18 - Metastriate specific families	72	Amb_var-1896	219	M	*	amb_var-contig_1896	1e-123	434	218	650	100	34	ExpAA=6.61 First60=6.61 PredHel=0 Topology=o	0				SIG	20-21	8.045	6.53	5.707	6.76	72	0.063	0.938	0.023	S	1	2	12.5	6.9	8.3								hypothetical protein SNOG_09121	7.2	gi|169612013	33.5	48	446
Amb_var-2073	hypothetical secreted protein	s/pep	Group 18 - Metastriate specific families	80	Amb_var-2073	243	M	*	amb_var-contig_2073	1e-137	482	242	823	100	30	ExpAA=3.67 First60=3.49 PredHel=0 Topology=o	0				SIG	29-30	9.255	9.12	5.825	9.81	80	0.038	0.913	0.108	S	1	0	8.8	8.8	1.3								hypothetical protein Mbar_A2356	9.1	gi|73669842	33.1	45	261
Amb_var-808	hypothetical secreted protein	uk	Group 18 - Metastriate specific families	77	Amb_var-808	234	M	*	amb_var-contig_808	1e-132	464	233	696	100	34	ExpAA=2.34 First60=2.34 PredHel=0 Topology=o	0				SIG	20-21	8.889	8.44	6.592	8.52	77	0.029	0.949	0.076	S	1	0	14.3	1.3	3.9								hypothetical protein TRIADDRAFT_52608	9.2	gi|195996839	33.1	60	3639
Amb_var-334	hypothetical secreted protein	s/pep	Group 18 - Metastriate specific families	73	Amb_var-334	222	M	*	amb_var-contig_334	1e-125	440	221	986	100	23	ExpAA=44.42 First60=39.65 PredHel=2 Topology=i7-29o44-66i	2	60.3	20.5	19.2	SIG	33-34	7.997	6.36	4.23	4.54	73	0.019	0.982	0.041	S	1	0	9.6	5.5	2.7								Pc21g00930	9.4	gi|255952825	33.1	36	422
Amb_var-1122	hypothetical secreted peptide precursor	uk	Group 18 - Metastriate specific families	51	Amb_var-1122	156	M	*	amb_var-contig_1122	1e-85	309	155	601	100	26	ExpAA=0.76 First60=0.76 PredHel=0 Topology=o	0				SIG	20-21	5.613	8.98	3.555	8.44	51	0.318	0.148	0.315	M	5	2	11.8	5.9	3.9								hypothetical protein VFA_001711	12	gi|260768657	32.7	35	174
Amb_var-1267	hypothetical secreted protein	uk	Group 18 - Metastriate specific families	87	Amb_var-1267	264	M	*	amb_var-contig_1267	1e-150	523	263	636	100	42	ExpAA=18.35 First60=18.35 PredHel=1 Topology=i5-22o	1	19.5	74.7	5.7	SIG	22-23	10.371	11.49	7.736	11.81	87	0.034	0.949	0.055	S	1	0	10.3	2.3	3.4								conserved hypothetical protein	12	gi|77406123	32.7	47	219
Amb_var-84	hypothetical secreted protein	uk	Unknown	120	Amb_var-84	363	M	*	amb_var-contig_84	0	720	362	1131	100	32	ExpAA=0.81 First60=0.16 PredHel=0 Topology=o	0				SIG	18-19	12.514	9.41	10.831	9.34	120	0.627	0.113	0.184	M	3	2	14.2	12.5	11.7								cth1	0.63	gi|18858483	37	103	319
Amb_var-1449	hypothetical secreted protein	uk	Group 18 - Metastriate specific families	78	Amb_var-1449	237	M	*	amb_var-contig_1449	1e-134	470	236	730	100	32	ExpAA=2.15 First60=2.14 PredHel=0 Topology=o	0				SIG	14-15	8.687	8.93	7.237	8.94	78	0.154	0.755	0.211	S	3	0	16.7	3.8	5.1	1 | 48 TSPRAWR|SS 0.562 *ProP* |							Predicted MDR-type permease	12	gi|89098016	32.7	51	375
Amb_var-1675	hypothetical secreted peptide precursor	uc	Group 18 - Metastriate specific families	65	Amb_var-1675	198	M	*	amb_var-contig_1675	1e-110	392	197	616	100	32	ExpAA=0.21 First60=0.21 PredHel=0 Topology=o	0				SIG	-1	7.196	10.37			65	0.305	0.232	0.216	M	5	7	23.1	4.6	7.7								similar to Zinc finger CCCH-type domain containing protein 3	12	gi|73974836	32.7	55	1016
Amb_var-1816	hypothetical secreted peptide precursor	uk	Group 18 - Metastriate specific families	61	Amb_var-1816	186	M	*	amb_var-contig_1816	1e-103	369	185	767	100	24	ExpAA=1.10 First60=1.10 PredHel=0 Topology=o	0				SIG	17-18	6.758	9.42	4.825	9.11	61	0.096	0.772	0.076	S	2	0	19.7	1.6	6.6								hypothetical protein EUBDOL_02028	12	gi|160916000	32.7	60	700
Amb_var-1630	hypothetical secreted peptide precursor	uk	Group 18 - Metastriate specific families	59	Amb_var-1630	180	M	*	amb_var-contig_1630	1e-100	357	179	458	100	39	ExpAA=11.61 First60=11.61 PredHel=0 Topology=o	0				SIG	36-37	6.861	9.3	2.876	9.78	59	0.054	0.746	0.327	S	3	0	11.9	3.4	3.4								Glycosyltransferase	15	gi|189220062	32.3	27	417
Amb_var-1739	hypothetical secreted protein	s/pep	Group 18 - Metastriate specific families	66	Amb_var-1739	201	M	*	amb_var-contig_1739	1e-112	398	200	727	100	28	ExpAA=11.83 First60=11.83 PredHel=0 Topology=o	0				SIG	26-27	7.432	9.59	4.499	9.74	66	0.095	0.245	0.549	_	4	0	19.7	6.1	3								hypothetical protein SNOG_01184	16	gi|169596829	32.3	46	500
Amb_var-570	hypothetical secreted protein	s/pep	Group 18 - Metastriate specific families	95	Amb_var-570	288	M	*	amb_var-contig_570	1e-164	571	287	572	100	50	ExpAA=0.98 First60=0.98 PredHel=0 Topology=o	0				SIG	24-25	10.717	10.61	8.15	11.33	95	0.245	0.862	0.02	S	2	7	24.2	3.2	2.1								similar to glutaredoxin 5	16	gi|221116729	32.3	39	167
Amb_var-1703	hypothetical secreted protein - truncated at 3 prime	s/pep	Group 18 - Metastriate specific families	69	Amb_var-1703	205	M		amb_var-contig_1703	1e-115	406	204	561	100	37	ExpAA=22.89 First60=22.89 PredHel=1 Topology=o5-27i	1	31.9	7.2	60.9	SIG	25-26	7.799	8.86	5.223	9.24	69	0.04	0.953	0.028	S	1	0	13	2.9	5.8								hypothetical protein AstexDRAFT_0331	20	gi|241771637	32	56	184
Amb_var-1057	hypothetical secreted peptide precursor	s/pep	Group 18 - Metastriate specific families	62	Amb_var-1057	189	M	*	amb_var-contig_1057	1e-105	375	188	618	100	31	ExpAA=2.78 First60=2.78 PredHel=0 Topology=i	0				SIG	28-29	7.24	11.01	4.232	10.2	62	0.493	0.741	0.005	S	4	0	11.3	3.2	6.5								hypothetical protein LOC100279327	21	gi|226503045	32	26	589
Amb_var-1701	hypothetical secreted peptide precursor	uk	Group 18 - Metastriate specific families	50	Amb_var-1701	153	M	*	amb_var-contig_1701	6e-84	303	152	541	100	28	ExpAA=23.76 First60=23.76 PredHel=1 Topology=i5-27o	1	44	46	10	SIG	17-18	5.799	5.95	3.941	5.32	50	0.01	0.987	0.051	S	1	0	14	4	4								GA16933	21	gi|198462637	32	44	399
Amb_var-1819	hypothetical secreted protein	uk	Group 18 - Metastriate specific families	87	Amb_var-1819	264	M	*	amb_var-contig_1819	1e-150	523	263	577	100	46	ExpAA=22.92 First60=22.19 PredHel=1 Topology=i7-29o	1	25.3	66.7	8	SIG	24-25	10.001	9.58	7.182	9.15	87	0.031	0.972	0.044	S	1	0	11.5	3.4	.	1 | 49 LESRNRR|GA 0.742 *ProP* |							glycosyl transferase family 39	21	gi|198282547	32	62	463
Amb_var-2002	hypothetical secreted peptide precursor	uk	Group 18 - Metastriate specific families	84	Amb_var-2002	255	M	*	amb_var-contig_2002	1e-144	505	254	625	100	41	ExpAA=0.75 First60=0.71 PredHel=0 Topology=o	0				SIG	17-18	9.024	8.39	7.328	8.97	84	0.031	0.946	0.138	S	1	5	20.2	3.6	6								V1r pheromone receptor-like	21	gi|61742237	32	76	267
Amb_var-2043	hypothetical secreted peptide precursor	s/pep	Group 18 - Metastriate specific families	70	Amb_var-2043	213	M	*	amb_var-contig_2043	1e-119	422	212	527	100	40	ExpAA=0.00 First60=0.00 PredHel=0 Topology=o	0				SIG	18-19	7.746	8.23	5.651	7.05	70	0.151	0.458	0.245	S	4	0	17.1	5.7	2.9								putative hydrolase	26	gi|62860883	31.6	38	586
Amb_var-866	hypothetical secreted peptide precursor	uk	Group 18 - Metastriate specific families	59	Amb_var-866	180	M	*	amb_var-contig_866	1e-100	357	179	580	100	31	ExpAA=0.04 First60=0.04 PredHel=0 Topology=o	0				SIG	19-20	6.624	9.75	4.474	11.11	59	0.049	0.874	0.098	S	2	0	3.4	6.8	6.8								ATP-dependent transcriptional regulator protein-like protein	26	gi|256005789	31.6	40	310
Amb_var-1384	hypothetical secreted protein	uk	Group 18 - Metastriate specific families	65	Amb_var-1384	198	M	*	amb_var-contig_1384	1e-110	392	197	776	100	26	ExpAA=40.29 First60=39.85 PredHel=2 Topology=i7-26o36-58i	2	63.1	15.4	21.5	SIG	17-18	7.068	8.07	5.096	8.27	65	0.03	0.913	0.203	S	2	0	10.8	6.2	4.6								hypothetical protein	27	gi|198438589	31.6	48	381
Amb_var-1709	hypothetical secreted protein	s/pep	Group 18 - Metastriate specific families	76	Amb_var-1709	231	M	*	amb_var-contig_1709	1e-130	458	230	571	100	40	ExpAA=4.45 First60=4.29 PredHel=0 Topology=o	0				SIG	40-41	8.299	5.38	3.99	4.4	76	0.12	0.784	0.231	S	3	0	10.5	1.3	1.3								hypothetical protein TRIADDRAFT_60790	27	gi|196013865	31.6	61	1573
Amb_var-87	hypothetical secreted protein	s/pep	Group 18 - Metastriate specific families	80	Amb_var-87	243	M	*	amb_var-contig_87	1e-137	482	242	1336	100	18	ExpAA=0.87 First60=0.59 PredHel=0 Topology=o	0				SIG	17-18	9.106	10.83	6.877	10.31	80	0.82	0.219	0.026	M	2	6	22.5	3.8	10								hypothetical protein	27	gi|264666997	31.6	52	257
Amb_var-1406	hypothetical secreted peptide precursor	met/int	Group 18 - Metastriate specific families	84	Amb_var-1406	255	M	*	amb_var-contig_1406	1e-144	505	254	502	100	51	ExpAA=15.37 First60=11.63 PredHel=0 Topology=o	0				SIG	18-19	9.68	9.69	7.694	9.65	84	0.198	0.84	0.06	S	2	0	20.2	1.2	1.2								predicted protein	46	gi|189197601	30.8	72	246
Amb_var-400	hypothetical secreted protein	uk	Group 18 - Metastriate specific families	60	Amb_var-400	183	M	*	amb_var-contig_400	1e-101	363	182	1161	100	16	ExpAA=16.18 First60=16.18 PredHel=0 Topology=o	0				SIG	-1	6.493	8.31			60	0.033	0.92	0.061	S	1	2	16.7	8.3	8.3								hypothetical protein AaeL_AAEL012452	47	gi|157132514	30.8	44	1293
Amb_var-1159	hypothetical secreted peptide precursor	uk	Group 18 - Metastriate specific families	58	Amb_var-1159	177	M	*	amb_var-contig_1159	4e-98	351	176	603	100	29	ExpAA=19.06 First60=19.06 PredHel=1 Topology=o10-32i	1	37.9	17.2	44.8	SIG	23-24	6.809	9.26	4.164	9.39	58	0.11	0.799	0.064	S	2	0	8.6	5.2	.								hypothetical protein OsI_17775	77	gi|125550089	30	47	738
Similar to Ixodes proteins not described in previous sialotranscriptomes
Proline rich protein
Amb_var-476	hypothetical secreted proline rich protein	s/pro	Group 18 - Metastriate specific families	197	Amb_var-476	594	M	*	amb_var-contig_476	0	1178	593	741	100	80	ExpAA=10.21 First60=10.21 PredHel=0 Topology=o	0				SIG	20-21	21.09	10.8	19.208	10.96	197	0.025	0.944	0.096	S	1	10	10.2	7.1	19.3								secreted proline rich protein, putative	9E-016	gi|241623834	87	213	203
Amb_var-1858	hypothetical proline rich secreted protein - truncated at 3 prime	s/pro	Group 18 - Metastriate specific families	195	Amb_var-1858	583	M		amb_var-contig_1858	0	1156	582	655	100	89	ExpAA=0.32 First60=0.32 PredHel=0 Topology=o	0				BL	20-21	20.856	11.21	18.479	11.7	195	0.033	0.544	0.287	S	4	5	5.1	13.8	26.2								Proline-rich protein 2; AltName: Full=Proline-rich protein MP-3; Flags:	1E-015	gi|158517846	86.7	198	317
PAPA family
Amb_var-57	come to papa - truncated at 3 prime	st	Group 18 - Metastriate specific families	273	Amb_var-57	816	M		amb_var-contig_57	0	1618	815	876	100	93	ExpAA=21.94 First60=21.94 PredHel=1 Topology=i7-29o	1	8.1	89.4	2.6	SIG	23-24	27.07	3.94	24.69	3.88	273	0.014	0.984	0.057	S	1	5	5.1	2.2	23.1								hypothetical protein FP2506_03039	7E-039	gi|114706993	164	187	710
Amb_var-193	hypothetical secreted protein - truncated at 3 prime	uc	Group 18 - Metastriate specific families	202	Amb_var-193	605	M		amb_var-contig_193	0	1199	604	655	100	92	ExpAA=12.48 First60=12.48 PredHel=0 Topology=o	0				SIG	21-22	20.726	4.1	18.712	4.05	202	0.085	0.849	0.053	S	2	20	14.4	8.9	10.9								conserved hypothetical protein	7E-008	gi|242000756	60.8	143	301
Large His rich protein family
Amb_var-2068	hypothetical secreted protein	s/hhh	Group 18 - Metastriate specific families	234	Amb_var-2068	705	M	*	amb_var-contig_2068	0	1398	704	756	100	93	ExpAA=3.44 First60=3.41 PredHel=0 Topology=o	0				SIG	18-19	24.402	6.87	22.672	6.91	234	0.176	0.824	0.037	S	2	7	18.4	6.4	7.3								Rh_ap-512 histidine rich secreted protein, putative	8E-016	gi|241090014	87.8	243	351
Other proteins
Amb_var-627	hypothetical secreted protein - truncated at 3 prime	s/pep	Group 18 - Metastriate specific families	148	Amb_var-627	442	M		amb_var-contig_627	0	876	441	588	100	75	ExpAA=1.01 First60=1.01 PredHel=0 Topology=o	0				SIG	20-21	15.533	3.96	13.42	3.89	148	0.023	0.917	0.078	S	1	8	16.9	8.8	8.8								secreted protein, putative	3E-031	gi|241304189	137	129	213
Amb_var-790	hypothetical secreted protein	s/pep	Group 18 - Metastriate specific families	182	Amb_var-790	549	M	*	amb_var-contig_790	0	1088	548	705	100	78	ExpAA=14.46 First60=13.66 PredHel=1 Topology=i7-24o	1	9.3	86.8	3.8	SIG	19-20	19.328	8.48	17.504	7.91	182	0.021	0.953	0.081	S	1	2	13.2	12.1	5.5								secreted protein, putative	6E-004	gi|241702790	47.4	152	207
Amb_var-682	hypothetical secreted protein - truncated at 3 prime	s/pep	Group 18 - Metastriate specific families	122	Amb_var-682	365	M		amb_var-contig_682	0	724	364	673	100	54	ExpAA=16.12 First60=16.12 PredHel=1 Topology=o5-27i	1	18	4.1	77.9	SIG	27-28	13.32	8.83	10.581	10.07	122	0.009	0.963	0.073	S	1	0	13.1	6.6	6.6	1 | 43 VLRRSRR|TL 0.532 *ProP* |							secreted protein, putative	1E-024	gi|241672717	115	85	206
Amb_var-882	hypothetical secreted protein	s/pep	Group 18 - Metastriate specific families	136	Amb_var-882	411	M	*	amb_var-contig_882	0	815	410	645	100	64	ExpAA=23.05 First60=23.04 PredHel=1 Topology=i7-29o	1	16.2	78.7	5.1	SIG	24-25	15.248	8.85	12.723	8.28	136	0.013	0.986	0.038	S	1	0	11.8	8.1	6.6								secreted protein, putative	1E-021	gi|241998294	105	84	112
Amb_var-1880	hypothetical secreted protein - truncated at 3 prime	s/pep	Group 18 - Metastriate specific families	105	Amb_var-1880	314	M		amb_var-contig_1880	1e-179	622	313	554	100	57	ExpAA=24.47 First60=24.00 PredHel=1 Topology=o10-32i	1	21	9.5	69.5	SIG	31-32	11.466	8.44	8.339	8.34	105	0.032	0.958	0.091	S	1	0	13.3	2.9	6.7								hypothetical protein IscW_ISCW010717	2E-019	gi|241720073	98.2	87	277
Amb_var-1257	hypothetical secreted protein - truncated at 3 prime	s/pep	Group 18 - Metastriate specific families	128	Amb_var-1257	383	M		amb_var-contig_1257	0	759	382	598	100	64	ExpAA=0.03 First60=0.03 PredHel=0 Topology=o	0				SIG	20-21	13.66	4.62	11.525	4.38	128	0.029	0.949	0.045	S	1	0	9.4	7.8	1.6								secreted protein, putative	8E-009	gi|241789097	63.2	61	76
Amvar-1988	hypothetical conserved protein	s/pep	Group 18 - Metastriate specific families	123	Amvar-1988	367	M	*	amb_var-contig_1988	0	728	366	618	100	59	ExpAA=66.45 First60=36.90 PredHel=3 Topology=i12-34o44-66i79-101o	3	53.7	26	20.3	BL		13.275	9.41			123	0.35	0.467	0.139	S	5	0	13	11.4	2.4								hypothetical protein IscW_ISCW019411	2E-008	gi|241566239	61.6	115	107
Amb_var-384	hypothetical protein	s/pep	Group 18 - Metastriate specific families	145	Amb_var-384	438	M	*	amb_var-contig_384	0	868	437	788	100	56	ExpAA=0.11 First60=0.04 PredHel=0 Topology=o	0				BL		15.886	4.32			145	0.045	0.913	0.111	S	1	0	17.2	6.2	4.8								hypothetical protein IscW_ISCW004017	6E-007	gi|241998506	57	82	166
Group 21 - Secreted conserved proteins
Amb_var-153	hypothetical secreted protein	s/pep	Group 18 - Metastriate specific families	82	Amb_var-153	249	M	*	amb_var-contig_153	1e-141	494	248	919	100	27	ExpAA=22.02 First60=22.00 PredHel=1 Topology=i13-35o	1	26.8	57.3	15.9	SIG	22-23	9.583	9.76	7.283	8.76	82	0.66	0.48	0.009	M	5	0	7.3	7.3	1.2		Band21_13 |					1	hypothetical protein AaeL_AAEL006520	2E-005	gi|157113592	51.6	72	157
Amvar-1270	hypothetical conserved protein - truncated at 3 prime	s/pep	Group 18 - Metastriate specific families	207	Amvar-1270	618	M		amb_var-contig_1270	0	1225	617	672	100	92	ExpAA=22.67 First60=22.50 PredHel=1 Topology=i2-24o	1	10.6	88.4	1	SIG	25-26	23.585	9.41	21.019	9.51	207	0.046	0.915	0.034	S	1	0	13	3.9	3.4	1 | 130 QLSRKAR|AI 0.590 *ProP* |						2	unknown	8E-010	gi|46277040	67.4	187	202
Amb_var-371	Possibe tetraspanin	s/pep	Group 18 - Metastriate specific families	71	Amb_var-371	211	M		amb_var-contig_371	1e-118	418	210	744	100	28	ExpAA=43.21 First60=33.87 PredHel=2 Topology=i12-34o49-70i	2	60.6	21.1	18.3	SIG	31-32	7.274	6.8	4.265	6.26	71	0.007	0.992	0.053	S	1	0	11.3	9.9	2.8							3	CD151 antigen, putative	2E-024	gi|241655327	114	70	230
Amb_var-1047	hypothetical secreted protein - truncated at 3 prime	s/enz perox	Group 18 - Metastriate specific families	106	Amb_var-1047	317	M		amb_var-contig_1047	0	628	316	562	100	56	ExpAA=5.50 First60=5.50 PredHel=0 Topology=o	0				SIG	21-22	11.166	10.35	9.072	9.68	106	0.262	0.905	0.007	S	2	1	15.1	13.2	2.8							4	peroxinectin, putative	3E-022	gi|241611809	107	101	812
Amb_var-1808	hypothetical secreted protein	pe	Group 18 - Metastriate specific families	181	Amb_var-1808	542	M	*	amb_var-contig_1808	0	1074	541	588	100	92	ExpAA=0.19 First60=0.07 PredHel=0 Topology=o	0				SIG	16-17	19.809	6.89	18.185	6.47	181	0.058	0.881	0.166	S	2	0	17.7	5	3.9							5	similar to LOC446270 protein	2E-010	gi|72043165	68.9	116	411
Amb_var-2071	hypothetical conserved secreted protein - truncated at 3 prime	s/pep	Group 18 - Metastriate specific families	260	Amb_var-2071	779	M		amb_var-contig_2071	0	1544	778	791	100	98	ExpAA=13.93 First60=13.93 PredHel=0 Topology=o	0				SIG	35-36	28.663	7.53	24.633	6.65	260	0.018	0.987	0.035	S	1	4	13.5	5.8	4.6							6	secreted protein, putative	2E-051	gi|241029455	206	250	276
Amvar-1886	Extracellular matrix protein slit, contains leucine-rich and EGF-like repeats - truncated at 3 prime	s/slit	Group 18 - Metastriate specific families	165	Amvar-1886	495	M		amb_var-contig_1886	0	981	494	752	100	66	ExpAA=5.89 First60=5.87 PredHel=0 Topology=o	0				SIG	20-21	18.206	6.12	16.228	5.8	165	0.106	0.798	0.063	S	2	0	13.3	1.8	5.5							7	secreted protein, putative	2E-046	gi|241747129	187	169	463
Amb_var-1905	hypothetical secreted protein - truncated at 3 prime	s/pep	Group 18 - Metastriate specific families	160	Amb_var-1905	479	M		amb_var-contig_1905	0	950	478	594	100	81	ExpAA=0.07 First60=0.01 PredHel=0 Topology=o	0				SIG	18-19	17.788	5.06	15.704	5.04	160	0.021	0.922	0.19	S	2	2	15.6	6.3	9.4							8	hypothetical protein IscW_ISCW007077	1E-045	gi|241570205	185	143	385
Amvar-1438	conserved hypothetical protein - truncated at 3 prime	s/pep	Group 18 - Metastriate specific families	190	Amvar-1438	568	M		amb_var-contig_1438	0	1126	567	668	100	85	ExpAA=87.03 First60=0.00 PredHel=4 Topology=o68-90i97-116o136-158i170-189o	4	43.2	46.8	10	BL	81-82	20.427	7.05	11.983	9.25	190	0.131	0.312	0.537	_	4	2	16.8	8.4	4.7							9	conserved hypothetical protein	5E-052	gi|241119206	207	174	204
Amb_var-796	Hemomucin - truncated at 3 prime	s/hemomucin	Group 18 - Metastriate specific families	140	Amb_var-796	417	M		amb_var-contig_796	0	827	416	642	100	65	ExpAA=0.61 First60=0.50 PredHel=0 Topology=o	0				SIG	18-19	15.634	5.69	13.602	6.16	140	0.028	0.967	0.05	S	1	0	8.6	10.7	6.4							10	hemomucin, putative	1E-056	gi|241999606	221	138	272
Amb_var-1657	hypothetical secreted protein	s/uc	Group 18 - Metastriate specific families	226	Amb_var-1657	681	M	*	amb_var-contig_1657	0	1350	680	723	100	94	ExpAA=0.97 First60=0.32 PredHel=0 Topology=o	0				SIG	18-19	25.914	5.99	23.823	5.79	226	0.017	0.96	0.105	S	1	0	13.3	4.9	0.4							11	secreted protein, putative	9E-078	gi|241648009	293	211	210
Amb_var-1601	hypothetical secreted protein - truncated at 3 prime	s/pep	Group 18 - Metastriate specific families	179	Amb_var-1601	535	M		amb_var-contig_1601	0	1061	534	568	100	94	ExpAA=7.15 First60=7.15 PredHel=0 Topology=o	0				SIG	24-25	19.45	7.76	17.069	8.15	179	0.055	0.785	0.069	S	2	2	16.2	8.4	1.7							12	fibrinogen, putative	3E-060	gi|241600159	234	166	585
Amb_var-1752	hypothetical secreted protein - truncated at 3 prime	s/leucine	Group 21 - Secreted conserved proteins	221	Amb_var-1752	661	M		amb_var-contig_1752	0	1310	660	665	100	99	ExpAA=2.12 First60=2.01 PredHel=0 Topology=o	0				SIG	28-29	24.351	5.58	21.376	5.2	221	0.266	0.817	0.009	S	3	1	19	5.9	3.6							13	conserved hypothetical protein	1E-024	gi|240974908	116	177	251
Amb_var-493	toll-like receptor 5 - truncated at 3 prime	s/toll	Group 21 - Secreted conserved proteins	189	Amb_var-493	567	M		amb_var-contig_493	0	1124	566	658	100	86	ExpAA=0.10 First60=0.09 PredHel=0 Topology=o	0				SIG	21-22	21.168	4.73	18.913	4.69	189	0.043	0.931	0.085	S	1	0	17.5	3.2	5.3							14	conserved hypothetical protein	1E-049	gi|240974908	199	180	251
Amb_var-108	hypothetical secreted protein	s/pep	Group 21 - Secreted conserved proteins	144	Amb_var-108	435	M	*	amb_var-contig_108	0	862	434	786	100	55	ExpAA=27.67 First60=15.05 PredHel=0 Topology=o	0				SIG	28-29	15.234	5.66	12.45	5.68	144	0.025	0.965	0.047	S	1	0	10.4	5.6	6.3		Band16_105 |Band17_73 |Band17_74 |Band18_19 |Band18_20 |	Band17 -> 2| Band18 -> 2|	2	33	22.9167	15	unknown	2E-045	gi|67083415	184	139	145
Amb_var-1310	putative salivary protein - truncated at 3 prime	s/pep	Group 21 - Secreted conserved proteins	209	Amb_var-1310	626	M		amb_var-contig_1310	0	1241	625	711	100	88	ExpAA=0.49 First60=0.49 PredHel=0 Topology=o	0				SIG	-1	23.334	6.95			209	0.274	0.856	0.011	S	3	2	13.4	5.3	0.5							16	secreted salivary gland peptide, putative	3E-075	gi|241631808	284	185	244
Amb_var-1326	multiple coagulation factor deficiency 2-like	s/coag	Group 21 - Secreted conserved proteins	122	Amb_var-1326	365	M	*	amb_var-contig_1326	0	724	364	474	100	77	ExpAA=20.66 First60=20.66 PredHel=1 Topology=i13-35o	1	18	71.3	10.7	SIG	34-35	13.676	5.4	10.236	4.96	122	0.066	0.936	0.023	S	1	1	12.3	7.4	1.6							17	EF hand domain-containing protein, putative	1E-028	gi|241736229	129	120	162
Amb_var-1536	hypothetical secreted protein - truncated at 3 prime	pe	Group 21 - Secreted conserved proteins	166	Amb_var-1536	497	M		amb_var-contig_1536	0	985	496	539	100	92	ExpAA=0.00 First60=0.00 PredHel=0 Topology=o	0				BL	21-22	18.559	5.13	16.134	4.84	166	0.093	0.662	0.212	S	3	1	11.4	3	2.4		Band13_177 |Band13_178 |	Band13 -> 2|	2	25	15.0602	18	secreted protein	7E-074	gi|241729581	279	166	324
Amb_var-1605	hypothetical secreted protein - truncated at 3 prime	met/nuc	Group 21 - Secreted conserved proteins	152	Amb_var-1605	454	M		amb_var-contig_1605	0	900	453	487	100	93	ExpAA=0.00 First60=0.00 PredHel=0 Topology=o	0				SIG	16-17	16.992	4.9	15.118	4.63	152	0.897	0.073	0.038	M	1	1	17.1	3.3	7.2							19	exonuclease, putative	4E-032	gi|241686335	140	141	337
Amb_var-1608	follistatin-related protein - truncated at 3 prime	s/kazal	Group 21 - Secreted conserved proteins	139	Amb_var-1608	417	M		amb_var-contig_1608	0	827	416	481	100	87	ExpAA=0.30 First60=0.30 PredHel=0 Topology=o	0				SIG	19-20	15.7	9.08	13.63	9	139	0.024	0.964	0.079	S	1	0	8.6	5	5	1 | 46 RPGRVCR|IL 0.530 *ProP* |						20	follistatin-related protein	7E-067	gi|82465136	256	139	289
Amb_var-2040	hypothetical secreted protein	s/ldl	Group 21 - Secreted conserved proteins	240	Amb_var-2040	723	M	*	amb_var-contig_2040	0	1433	722	822	100	88	ExpAA=31.67 First60=8.90 PredHel=1 Topology=o206-228i	1	9.2	85.8	5	SIG	17-18	27.047	7.49	25.262	7.12	240	0.055	0.929	0.055	S	1	0	13.3	4.2	3.8							21	secreted protein, putative	3E-038	gi|240990172	162	131	156
Amb_var-24	calreticulin	pm	Group 21 - Secreted conserved proteins	410	Amb_var-24	1233	M	*	amb_var-contig_24	0	2444	1232	1457	100	85	ExpAA=0.26 First60=0.26 PredHel=0 Topology=o	0				SIG	16-17	47.332	4.51	45.702	4.49	410	0.032	0.919	0.157	S	2	0	7.6	6.1	6.3		Band10_109 |Band10_110 |Band10_111 |Band10_112 |Band10_113 |Band10_114 |Band10_115 |Band11_50 |Band11_51 |Band11_52 |Band11_53 |Band11_54 |Band11_55 |Band11_56 |Band11_57 |Band11_58 |Band11_59 | - truncated	Band11 -> 14| Band10 -> 7|	14	165	40.2439	22	calreticulin	0.0	gi|39725967	858	410	410
Amb_var-313	putative salivary protein - truncated at 3 prime	s/uc	Group 21 - Secreted conserved proteins	235	Amb_var-313	704	M		amb_var-contig_313	0	1396	703	766	100	92	ExpAA=0.18 First60=0.18 PredHel=0 Topology=o	0				SIG	20-21	25.638	6.18	23.465	5.82	235	0.084	0.935	0.045	S	1	1	12.8	7.2	4.7							23	secreted salivary gland peptide, putative	1E-112	gi|241754591	407	231	229
Amb_var-327	hypothetical conserved protein - truncated at 3 prime	s/hep	Group 21 - Secreted conserved proteins	139	Amb_var-327	417	M		amb_var-contig_327	0	827	416	757	100	55	ExpAA=9.28 First60=9.28 PredHel=0 Topology=o	0				SIG	20-21	15.786	9.71	13.831	9.69	139	0.026	0.95	0.044	S	1	2	12.9	4.3	4.3							24	hypothetical protein IscW_ISCW023508	2E-061	gi|241861625	238	140	208
Amb_var-458	hypothetical secreted protein	uc	Group 21 - Secreted conserved proteins	77	Amb_var-458	234	M	*	amb_var-contig_458	1e-132	464	233	890	100	26	ExpAA=44.81 First60=42.70 PredHel=2 Topology=i7-29o39-61i	2	57.1	13	29.9	SIG	-1	8.096	4.63			77	0.014	0.994	0.026	S	1	0	11.7	6.5	3.9							25	unnamed protein product	1E-006	gi|47222968	56.2	78	103
Amvar-124	Calnexin - truncated at 3 prime	pm	Group 21 - Secreted conserved proteins	175	Amvar-124	524	M		amb_var-contig_124	0	1039	523	658	100	80	ExpAA=0.16 First60=0.16 PredHel=0 Topology=o	0				SIG	18-19	19.654	6.06	17.773	6.07	175	0.028	0.904	0.118	S	2	0	6.9	7.4	6.3		Band8_35 |Band8_36 |Band8_37 |	Band8 -> 3|	3	35	20	26	calnexin, putative	4E-073	gi|241237978	276	175	560
Amb_var-1840	hypothetical secreted protein - truncated at 3 prime	uc	Unknown conserved	159	Amb_var-1840	475	M		amb_var-contig_1840	0	942	474	570	100	83	ExpAA=0.00 First60=0.00 PredHel=0 Topology=o	0				BL	19-20	17.78	9.73	15.604	9.5	159	0.694	0.509	0.013	M	5	0	17	6.9	1.9	1 | 50 QRSNFKR|SF 0.575 *ProP* |						27	CG12379	2E-017	gi|221329943	91.7	105	174
Amb_var-194	hypothetical conserved protein - truncated at 3 prime	uc	Unknown conserved	210	Amb_var-194	629	M		amb_var-contig_194	0	1247	628	669	100	94	ExpAA=26.76 First60=26.07 PredHel=2 Topology=i7-24o39-61i	2	18.6	7.1	74.3	BL		23.76	8.66			210	0.963	0.083	0.009	M	1	0	7.1	7.6	4.8							28	conserved hypothetical protein	3E-062	gi|241735328	241	174	268
Amb_var-50	hypothetical tick conserved protein	uc	Unknown conserved	98	Amb_var-50	297	M	*	amb_var-contig_51	1e-169	589	296	716	100	41	ExpAA=22.33 First60=12.41 PredHel=1 Topology=o48-70i	1	22.4	49	28.6	BL		10.814	4.87			98	0.054	0.273	0.866	_	3	3	13.3	9.2	7.1							29	conserved hypothetical protein	7E-045	gi|260908485	182	98	98
Amb_var-828	hypothetical protein - truncated at 3 prime	uc	Unknown conserved	125	Amb_var-828	374	M		amb_var-contig_828	0	741	373	745	100	50	ExpAA=21.96 First60=16.79 PredHel=1 Topology=o44-63i	1	15.2	35.2	49.6	BL		13.893	8.82			125	0.279	0.083	0.576	_	4	0	16.8	7.2	3.2							30	similar to olfactory receptor, family 5, subfamily U, member 1	12	gi|224165057	32.7	77	295
Amvar-1596	hypothetical conserved protein	uc	Unknown conserved	110	Amvar-1596	333	M	*	amb_var-contig_1596	0	660	332	671	100	50	ExpAA=2.55 First60=2.31 PredHel=0 Topology=o	0				BL		12.251	12.45			110	0.515	0.055	0.54	_	5	4	14.5	6.4	10.9	1 | 40 SRNRRRR|QL 0.704 *ProP* |						31	hypothetical protein IscW_ISCW015269	6E-009	gi|241815507	63.5	115	110
Amvar-1773	hypothetical conserved protein - truncated at 3 prime	uc	Unknown conserved	194	Amvar-1773	581	M		amb_var-contig_1773	0	1152	580	604	100	96	ExpAA=16.06 First60=13.74 PredHel=1 Topology=o44-63i	1	9.8	22.7	67.5	BL		21.081	9.75			194	0.902	0.018	0.137	M	2	11	14.4	5.2	11.3		Band8_61 |					32	IMMT protein	2E-010	gi|77567575	69.3	162	372
Amvar-186	hypothetical conserved protein - truncated at 3 prime	uc	Unknown conserved	184	Amvar-186	549	M		amb_var-contig_186	0	1088	548	703	100	78	ExpAA=22.74 First60=8.90 PredHel=1 Topology=i52-74o	1	12	59.8	28.3	BL		20.654	6.97			184	0.044	0.206	0.899	_	2	5	15.2	8.7	5.4							33	conserved hypothetical protein	6E-058	gi|241068940	226	171	190
Amvar-190	transmembrane protein - truncated at 3 prime	uc	Unknown conserved	197	Amvar-190	588	M		amb_var-contig_190	0	1166	587	843	100	70	ExpAA=41.04 First60=21.49 PredHel=2 Topology=i13-35o92-114i	2	22.3	28.9	48.7	BL		21.88	8.92			197	0.101	0.24	0.544	_	4	0	14.7	7.6	4.1							34	transmembrane protein, putative	2E-051	gi|241600182	205	193	321
Amvar-956	Bladder cancer-related protein BC10	uc	Unknown conserved	82	Amvar-956	249	M	*	amb_var-contig_956	1e-141	494	248	666	100	37	ExpAA=41.88 First60=32.95 PredHel=2 Topology=o20-38i45-67o	2	48.8	42.7	8.5	BL	19-20	9.265	7.54	6.988	6.74	82	0.016	0.993	0.026	S	1	1	9.8	4.9	6.1							35	similar to conserved hypothetical protein	7E-032	gi|193662015	139	81	80
Amb_var-1275	Predicted membrane protein - truncated at 3 prime	uc	Unknown conserved	170	Amb_var-1275	507	M		amb_var-contig_1275	0	1005	506	568	100	89	ExpAA=9.58 First60=9.53 PredHel=0 Topology=o	0				SIG	33-34	19.451	8.71	15.643	7.04	170	0.044	0.907	0.067	S	1	0	12.4	5.9	6.5							36	membrane protein, putative	1E-065	gi|241616916	252	159	230
Amb_var-133	Tetraspanin	uc	Unknown conserved	226	Amb_var-133	681	M	*	amb_var-contig_133	0	1350	680	1317	100	52	ExpAA=91.36 First60=33.44 PredHel=4 Topology=i13-35o50-72i85-107o196-218i	4	38.9	46	15	SIG	25-26	24.437	6.26	21.681	5.88	226	0.018	0.989	0.022	S	1	0	7.5	11.5	3.5							37	tetraspanin, putative	6E-073	gi|241997978	277	178	188
Amb_var-152	hypothetical secreted protein - truncated at 3 prime	uc	Unknown conserved	152	Amb_var-152	456	M		amb_var-contig_152	0	904	455	765	100	60	ExpAA=0.21 First60=0.17 PredHel=0 Topology=o	0				SIG	-1	16.452	8.74			152	0.093	0.826	0.11	S	2	2	26.3	2.6	7.9							38	hypothetical protein	0.044	gi|209877557	40.8	78	506
Amb_var-178	hypothetical conserved secreted protein - truncated at 3 prime	uc	Unknown conserved	232	Amb_var-178	694	M		amb_var-contig_178	0	1376	693	712	100	97	ExpAA=2.28 First60=0.01 PredHel=0 Topology=o	0				SIG	25-26	26.667	8.69	24.064	7.87	232	0.706	0.105	0.092	M	2	0	11.6	7.8	3.9							39	NIPSNAP1 protein, putative	1E-121	gi|241146779	437	226	313
Amb_var-226	putative secreted salivary gland protein - truncated at 3 prime	uc	Unknown conserved	147	Amb_var-226	438	M		amb_var-contig_226	0	868	437	620	100	71	ExpAA=4.51 First60=4.51 PredHel=0 Topology=o	0				SIG	24-25	16.527	6.81	14.071	6.42	147	0.221	0.876	0.013	S	2	0	12.9	4.8	4.8							40	secreted salivary gland peptide, putative	7E-032	gi|241151431	139	136	321
Amb_var-326	similar to Amplified in osteosarcoma - truncated at 3 prime	uc	Unknown conserved	177	Amb_var-326	531	M		amb_var-contig_326	0	1053	530	675	100	79	ExpAA=0.45 First60=0.45 PredHel=0 Topology=o	0				SIG	17-18	20.161	4.84	18.512	4.84	177	0.037	0.943	0.059	S	1	3	14.7	5.6	5.1							41	unnamed protein product	4E-035	gi|221044512	150	178	740
Amb_var-756	Predicted membrane protein - truncated at 3 prime	uc	Unknown conserved	110	Amb_var-756	330	M		amb_var-contig_756	0	654	329	722	100	46	ExpAA=55.74 First60=17.12 PredHel=3 Topology=i5-27o63-85i92-109o	3	55.5	33.6	10.9	SIG	17-18	11.629	4.78	9.891	4.78	110	0.076	0.943	0.037	S	1	1	12.7	7.3	4.5							42	transmembrane protein, putative	7E-021	gi|241126757	103	66	257
Amb_var-849	hypothetical secreted protein	uc	Unknown conserved	91	Amb_var-849	275	M	*	amb_var-contig_849	1e-156	545	274	464	100	59	ExpAA=20.41 First60=20.39 PredHel=1 Topology=o15-37i	1	24.2	16.5	59.3	SIG	37-38	9.924	9.7	5.703	9.82	91	0.051	0.944	0.043	S	1	0	15.4	8.8	6.6							43	transmembrane protein 66	3E-019	gi|115495791	97.8	71	345
Amvar-362	transmembrane protein 41ab	uc	Unknown conserved	113	Amvar-362	342	M	*	amb_var-contig_362	0	678	341	806	100	42	ExpAA=46.29 First60=20.02 PredHel=2 Topology=o4-21i84-106o	2	34.5	9.7	55.8	SIG	16-17	12.421	7.76	10.895	8.01	113	0.034	0.955	0.061	S	1	0	14.2	6.2	4.4							44	transmembrane protein 41A, putative	4E-037	gi|241622413	157	113	207
																																											45
Group 22 - Possible housekeeping proteins
Cytoskeletal proteins
Amb_var-508	Calponin - truncated at 3 prime	cs	Cytoskeletal Proteins	188	Amb_var-508	564	M		amb_var-contig_508	0	1118	563	787	100	72	ExpAA=0.00 First60=0.00 PredHel=0 Topology=o	0				CYT		20.827	8.72			188	0.187	0.065	0.79	_	2	1	12.2	7.4	3.2		Band16_58 |Band16_59 |Band16_60 |Band17_46 |Band17_47 |Band17_48 |	Band16 -> 3| Band17 -> 3|	3	44	23.4043		calponin, putative	3E-092	gi|241691757	340	188	190
Amb_var-395	Calponin - truncated at 3 prime	cs	Cytoskeletal Proteins	165	Amb_var-395	493	M		amb_var-contig_395	0	977	492	601	100	82	ExpAA=0.13 First60=0.00 PredHel=0 Topology=o	0				CYT		18.529	7.62			165	0.237	0.08	0.735	_	3	2	7.3	6.7	4.2		Band16_110 |Band16_111 |	Band16 -> 2|	2	27	16.3636		calponin, putative	8E-073	gi|241122817	275	147	191
Amb_var-180	Actin filament-coating protein tropomyosin - truncated at 3 prime	cs	Cytoskeletal Proteins	253	Amb_var-180	757	M		amb_var-contig_180	0	1501	756	818	100	93	ExpAA=0.00 First60=0.00 PredHel=0 Topology=o	0				CYT		29.29	4.86			253	0.112	0.047	0.907	_	2	0	9.1	0.8	.		Band14_67 |Band14_68 |Band14_69 |Band14_70 |Band14_71 |Band14_72 |	Band14 -> 6|	6	63	24.9012		Tropomyosin gi|4325306|gb|AAD17324.1| tropomyosin	1E-117	gi|42559557	424	253	284
Amb_var-335	profilin-like protein	cs	Cytoskeletal Proteins	131	Amb_var-335	396	M	*	amb_var-contig_335	0	785	395	726	100	55	ExpAA=17.05 First60=0.92 PredHel=1 Topology=i88-107o	1	14.5	18.3	67.2	CYT		14.201	5.71			131	0.065	0.288	0.732	_	3	0	13.7	7.6	2.3		Band20_7 |Band20_8 |Band21_7 |Band21_8 |Band21_9 |	Band21 -> 3| Band20 -> 2|	3	44	33.5878		Blo t profilin allergen	2E-050	gi|33667952	201	131	130
Amb_var-78	Beta tubulin - truncated at 3 prime	cs	Cytoskeletal Proteins	229	Amb_var-78	686	M		amb_var-contig_78	0	1360	685	751	100	91	ExpAA=0.02 First60=0.00 PredHel=0 Topology=o	0				CYT		25.173	4.66			229	0.102	0.084	0.897	_	2	0	13.1	10.9	4.4		Band11_38 |Band11_39 |Band11_40 |Band11_41 |Band11_42 |Band11_43 |Band12_156 |Band12_157 |Band13_167 |Band13_168 |Band16_81 |Band16_82 |Band16_83 |Band17_104 |Band17_105 |Band21_17 |Band21_18 |	Band11 -> 6| Band16 -> 3| Band12 -> 2| Band13 -> 2| Band17 -> 2| Band21 -> 2|	6	111	48.4716		Tubulin beta-1 chain; AltName: Full=Beta-1-tubulin gi|213394|gb|AAA49393.1|	1E-131	gi|549053	471	229	446
Amvar-1015	dynein light chain - truncated at 5 prime	cs	Cytoskeletal Proteins	85	Amvar-1015	258	K	*	amb_var-contig_1015	1e-146	511	257	434	100	59	ExpAA=0.92 First60=0.05 PredHel=0 Topology=i	0				CYT		9.874	7.02			85	0.058	0.13	0.914	_	2	0	8.2	4.7	1.2		Band21_1 |Band21_2 |Band21_3 |	Band21 -> 3|	3	40	47.0588		dynein light chain	4E-043	gi|241363986	177	85	89
Amvar-1031	Alpha-parvin - fragment	cs	Cytoskeletal Proteins	193	Amvar-1031	576	R		amb_var-contig_1031	0	1142	575	581	100	99	ExpAA=0.03 First60=0.00 PredHel=0 Topology=o	0				CYT		22.075	5.7			193	0.233	0.061	0.783	_	3	3	8.8	4.7	6.7	1 | 30 TLGRRKK|IK 0.500 *ProP* |	Band11_167 |						alpha-parvin, putative	2E-080	gi|241154715	301	160	647
Amvar-1137	Beta-spectrin - truncated at 5 prime	cs	Cytoskeletal Proteins	180	Amvar-1137	538	G	*	amb_var-contig_1137	0	1066	537	543	100	99	ExpAA=0.00 First60=0.00 PredHel=0 Topology=o	0				CYT		20.308	5.74			180	0.042	0.1	0.948	_	1	0	8.9	3.3	0.6		Band4_7 |Band4_8 |Band4_9 |Band4_10 |Band4_11 |Band4_12 |	Band4 -> 6|	6	75	41.6667		spectrin alpha chain, putative	8E-092	gi|241997714	339	180	2368
Amvar-1465	Troponin I - truncated at 3 prime	cs	Cytoskeletal Proteins	191	Amvar-1465	570	M		amb_var-contig_1465	0	1130	569	717	100	79	ExpAA=0.00 First60=0.00 PredHel=0 Topology=o	0				CYT		22.554	9.99			191	0.075	0.059	0.938	_	1	4	6.8	4.7	2.1		Band18_28 |						troponin I protein	8E-093	gi|82698821	342	191	219
Amvar-1472	actin depolymerizing factor	cs	Cytoskeletal Proteins	147	Amvar-1472	444	M	*	amb_var-contig_1472	0	880	443	565	100	79	ExpAA=0.00 First60=0.00 PredHel=0 Topology=o	0				CYT		16.89	5.55			147	0.071	0.064	0.92	_	1	2	12.9	4.1	1.4		Band17_89 |Band18_8 |Band18_9 |Band18_10 |Band18_11 |Band18_12 |Band18_13 |	Band18 -> 6|	6	62	42.1769		actin depolymerizing factor, putative	5E-065	gi|242000982	249	147	147
Amvar-491	Beta-spectrin - fragment	cs	Cytoskeletal Proteins	201	Amvar-491	600	E		amb_var-contig_491	0	1189	599	605	100	99	ExpAA=0.00 First60=0.00 PredHel=0 Topology=o	0				CYT		22.561	5.01			201	0.108	0.045	0.931	_	1	0	10.4	5.5	0.5	1 | 187 CESRRAR|LA 0.543 *ProP* |	Band4_1 |Band4_2 |Band4_3 |Band4_4 |Band4_5 |Band4_6 |	Band4 -> 6|	6	74	36.8159		similar to beta chain spectrin	4E-062	gi|156538078	241	203	2290
Amvar-510	Radixin, moesin - truncated at 3 prime	cs	Cytoskeletal Proteins	173	Amvar-510	519	M		amb_var-contig_510	0	1029	518	731	100	71	ExpAA=0.01 First60=0.00 PredHel=0 Topology=o	0				CYT		20.196	7.7			173	0.106	0.107	0.809	_	2	0	10.4	3.5	5.2		Band8_45 |Band8_46 |Band9_69 |Band9_70 |Band9_71 |	Band9 -> 3| Band8 -> 2|	3	32	18.4971		radixin, moesin, putative	2E-090	gi|241691407	334	173	536
Amvar-646	hypothetical protein - fragment	cs	Cytoskeletal Proteins	239	Amvar-646	717	E		amb_var-contig_646	0	1421	716	750	100	96	ExpAA=0.00 First60=0.00 PredHel=0 Topology=o	0				CYT		27.275	5.54			239	0.209	0.034	0.85	_	2	14	13	1.7	3.3								kinectin, putative	7E-055	gi|241726685	217	233	291
Extracellular matrix and adhesion
Amb_var-428	Cell adhesion complex protein bystin - truncated at 3 prime	extmat	Extracellular matrix and adhesion	226	Amb_var-428	678	M		amb_var-contig_428	0	1344	677	781	100	87	ExpAA=0.00 First60=0.00 PredHel=0 Topology=o	0				CYT		25.714	4.99			226	0.159	0.047	0.869	_	2	1	12.4	4.9	4								cell adhesion complex protein bystin, putative	4E-088	gi|241743322	327	228	443
Amb_var-55	hypothetical secreted protein with WW - truncated at 3 prime	extmat	Extracellular matrix and adhesion	216	Amb_var-55	647	M		amb_var-contig_55	0	1283	646	671	100	96	ExpAA=18.41 First60=18.41 PredHel=1 Topology=i7-24o	1	7.9	88.9	3.2	SIG	24-25	24.183	5.26	21.569	5.01	216	0.063	0.961	0.016	S	1	8	16.7	7.9	4.2								fasciclin, putative	2E-054	gi|241104748	215	253	800
Amb_var-80	SPARC - truncated at 3 prime	extmat	Extracellular matrix and adhesion	235	Amb_var-80	703	M		amb_var-contig_80	0	1394	702	811	100	87	ExpAA=0.05 First60=0.05 PredHel=0 Topology=o	0				SIG	18-19	27.278	6.08	25.384	6.09	235	0.058	0.906	0.116	S	2	0	6.8	3.4	4.3		Band13_143 |Band13_144 |Band13_145 |	Band13 -> 3|	3	34	14.4681		matricellular protein osteonectin/SPARC/BM-40	1E-106	gi|260908229	388	199	199
Amvar-1551	Receptor targeting protein Lin-7 - truncated at 5 prime	extmat	Extracellular matrix and adhesion	186	Amvar-1551	561	D	*	amb_var-contig_1551	0	1112	560	719	100	78	ExpAA=0.00 First60=0.00 PredHel=0 Topology=o	0				CYT		20.389	8.86			186	0.102	0.103	0.859	_	2	2	9.7	7.5	4.3								AGAP005858-PA	9E-086	gi|158294891	319	182	197
Amvar-81	matricellular protein osteonectin/SPARC/BM-40 - truncated at 3 prime	extmat	Extracellular matrix and adhesion	77	Amvar-81	229	M		amb_var-contig_81	1e-129	454	228	282	100	81	ExpAA=0.39 First60=0.39 PredHel=0 Topology=o	0				SIG	18-19	8.492	9.65	6.592	9.7	77	0.06	0.897	0.121	S	2	0	7.8	5.2	2.6		Band13_143 |						matricellular protein osteonectin/SPARC/BM-40	3E-030	gi|260908229	134	77	199
Detoxification
Amvar-211	Short-chain alcohol dehydrogenase/3-hydroxyacyl-CoA dehydrogenase - truncated at 3 prime	detox	Detoxification	133	Amvar-211	397	M		amb_var-contig_211	0	787	396	497	100	80	ExpAA=1.19 First60=0.97 PredHel=0 Topology=o	0				BL	-1	13.966	9.55			133	0.726	0.054	0.109	M	2	0	12.8	10.5	2.3		Band15_84 |Band15_85 |Band15_86 |	Band15 -> 3|	3	40	30.0752		short-chain alcohol dehydrogenase, putative	1E-054	gi|242001686	215	125	257
Amvar-212	short-chain alcohol dehydrogenase - truncated at 3 prime	detox	Detoxification	163	Amvar-212	487	M		amb_var-contig_212	0	950	485	508	99	96	ExpAA=1.75 First60=0.95 PredHel=0 Topology=o	0				BL	-1	17.346	9.79			163	0.682	0.076	0.115	M	3	0	12.9	9.8	2.5		Band15_84 |Band15_85 |Band15_86 |	Band15 -> 3|	3	40	24.5399		short-chain alcohol dehydrogenase, putative	5E-053	gi|242001686	209	155	257
Amvar-269	short chain dehydrogenase - truncated at 3 prime	detox	Detoxification	226	Amvar-269	678	M		amb_var-contig_269	0	1344	677	721	100	94	ExpAA=17.04 First60=16.94 PredHel=1 Topology=o10-32i	1	9.7	4.4	85.8	BL		24.544	9.64			226	0.071	0.514	0.377	S	5	0	10.6	8.4	1.8	1 | 85 KCRRVRR|EI 0.546 *ProP* |							dehydrogenase, putative	6E-082	gi|241831469	307	216	301
Amvar-281	short chain dehydrogenase - truncated at 3 prime	detox	Detoxification	197	Amvar-281	591	M		amb_var-contig_281	0	1172	590	670	100	88	ExpAA=23.69 First60=23.62 PredHel=1 Topology=i7-29o	1	11.2	85.3	3.6	SIG	29-30	21.286	8.51	18.53	8.93	197	0.009	0.962	0.151	S	1	0	13.7	7.6	1								dehydrogenase, putative	7E-050	gi|241838046	200	194	329
Amb_var-1751	similar to Cytochrome P450 6a2 (CYPVIA2) (P450-B1) - truncated at 3 prime	detox	Detoxification	139	Amb_var-1751	417	M		amb_var-contig_1751	0	827	416	640	100	65	ExpAA=20.63 First60=20.52 PredHel=1 Topology=o5-24i	1	13.7	3.6	82.7	SIG	16-17	15.614	9.93	14.076	9.93	139	0.101	0.954	0.016	S	1	0	10.8	5.8	5.8								cytochrome P450, putative	5E-030	gi|241644779	133	132	221
Amb_var-393	Cytochrome P450 CYP4/CYP19/CYP26 subfamily - fragment	detox	Detoxification	271	Amb_var-393	811	I		amb_var-contig_393	0	1608	810	822	100	99	ExpAA=0.31 First60=0.19 PredHel=0 Topology=o	0				CYT		31.412	6.64			271	0.139	0.166	0.719	_	3	0	7.7	5.5	4.4								cytochrome P-450, putative	2E-088	gi|241599514	329	271	402
Amb_var-429	Predicted dehydrogenase - truncated at 3 prime	detox	Detoxification	183	Amb_var-429	547	M		amb_var-contig_429	0	1084	546	827	100	66	ExpAA=22.29 First60=21.85 PredHel=1 Topology=i5-24o	1	10.4	86.9	2.7	SIG	29-30	20.449	6.13	17.161	6.17	183	0.008	0.992	0.042	S	1	1	10.9	7.7	2.7		Band14_153 |Band14_154 |	Band14 -> 2|	2	26	14.2077		dehydrogenase, putative	1E-047	gi|241169305	192	165	327
Amb_var-499	Sulfotransferase - truncated at 3 prime	detox	Detoxification	225	Amb_var-499	675	M		amb_var-contig_499	0	1338	674	924	100	73	ExpAA=0.07 First60=0.03 PredHel=0 Topology=o	0				CYT		25.996	6.45			225	0.057	0.075	0.912	_	1	0	9.3	5.8	4.9		Band13_41 |Band13_43 |Band13_44 |Band13_45 |Band13_47 |Band13_48 |	Band13 -> 6|	6	76	33.7778		sulfotransferase, putative	4E-060	gi|241862464	234	220	318
Amvar-1156	manganese superoxide dismutase - truncated at 3 prime	detox	Detoxification	162	Amvar-1156	483	M		amb_var-contig_1156	0	957	482	550	100	88	ExpAA=0.06 First60=0.00 PredHel=0 Topology=o	0				CYT		17.547	8.91			162	0.651	0.076	0.212	M	3	1	11.7	9.3	3.7		Band16_65 |Band16_66 |Band16_67 |Band17_52 |Band17_53 |Band17_54 |	Band16 -> 3| Band17 -> 3|	3	44	27.1605		manganese superoxide dismutase, putative	3E-072	gi|240980638	273	154	224
Amvar-1494	carbonyl reductase 3 - truncated at 3 prime	detox	Detoxification	118	Amvar-1494	351	M		amb_var-contig_1494	0	696	350	455	100	77	ExpAA=0.11 First60=0.09 PredHel=0 Topology=o	0				CYT		12.99	8.79			118	0.362	0.063	0.588	_	4	3	12.7	10.2	1.7		Band14_56 |Band14_57 |Band14_58 |Band14_59 |	Band14 -> 4|	4	57	48.3051		20-hydroxysteroid dehydrogenase, putative	2E-051	gi|241858242	204	116	252
Amvar-1782	short chain dehydrogenase - truncated at 3 prime	detox	Detoxification	170	Amvar-1782	509	M		amb_var-contig_1782	0	995	509	602	99	85	ExpAA=2.06 First60=0.10 PredHel=0 Topology=o	0				CYT		17.817	6.74			170	0.111	0.133	0.76	_	2	2	8.8	15.3	1.2		Band6_15 |Band6_16 |	Band6 -> 2|	2	26	15.2941		estradiol 17-beta-dehydrogenase, putative	3E-065	gi|242000046	250	171	848
Amvar-625	selenoprotein K - truncated at 3 prime	detox/ox	Detoxification	91	Amvar-625	272	M		amb_var-contig_625	1e-154	539	271	441	100	62	ExpAA=6.68 First60=6.68 PredHel=0 Topology=o	0				CYT		9.884	11.36			91	0.058	0.333	0.812	_	3	4	17.6	16.5	8.8								selenoprotein K, putative	7E-032	gi|240978973	139	93	95
Metabolism, amino acid
Amb_var-177	Metallopeptidase - truncated at 3 prime	met/aa	Metabolism, amino acid	360	Amb_var-177	1080	M		amb_var-contig_177	0	2141	1079	1157	100	93	ExpAA=0.11 First60=0.01 PredHel=0 Topology=o	0				CYT		39.949	7.97			360	0.078	0.222	0.705	_	3	0	10.6	6.1	2.5		Band11_174 |Band11_175 |Band12_134 |Band12_135 |	Band11 -> 2| Band12 -> 2|	2	39	10.8333		similar to CG10576 CG10576-PA	1E-136	gi|91093363	487	352	386
Amb_var-1853	Putative Xaa-Pro aminopeptidase - truncated at 3 prime	met/aa	Metabolism, amino acid	149	Amb_var-1853	444	M		amb_var-contig_1853	0	880	443	710	100	63	ExpAA=0.00 First60=0.00 PredHel=0 Topology=o	0				SIG	15-16	16.486	9.51	14.862	9.13	149	0.846	0.03	0.214	M	2	1	18.1	6.7	6.7								peptidase, putative	1E-040	gi|241646767	168	111	466
Amb_var-209	Phosphoserine phosphatase	met/aa	Metabolism, amino acid	234	Amb_var-209	705	M	*	amb_var-contig_209	0	1398	704	1032	100	68	ExpAA=0.01 First60=0.00 PredHel=0 Topology=o	0				CYT		26.065	5.28			234	0.1	0.1	0.822	_	2	1	8.1	8.1	3.4								phosphoserine phosphatase, putative	1E-122	gi|241253286	440	234	233
Amb_var-262	Methionyl aminopeptidase - truncated at 3 prime	met/aa	Metabolism, amino acid	265	Amb_var-262	795	M		amb_var-contig_262	0	1576	794	805	100	99	ExpAA=0.01 First60=0.00 PredHel=0 Topology=o	0				CYT		29.253	5.31			265	0.071	0.06	0.94	_	1	0	8.3	8.3	6.4								methionyl aminopeptidase, putative	1E-111	gi|241680650	404	258	271
Amb_var-350	leucine aminopeptidase - truncated at 3 prime	met/aa	Metabolism, amino acid	239	Amb_var-350	716	M		amb_var-contig_350	0	1419	715	889	100	81	ExpAA=0.00 First60=0.00 PredHel=0 Topology=o	0				BL		25.836	8.62			239	0.858	0.026	0.198	M	2	1	11.3	5.4	3.8		Band10_82 |Band10_128 |Band10_129 |Band10_130 |Band11_34 |	Band10 -> 4|	4	42	17.5732		leucine aminopeptidase	7E-097	gi|113373898	357	236	525
Amvar-1052	Mitochondrial associated endoribonuclease MAR1 (isochorismatase superfamily) - fragment	met/aa	Metabolism, amino acid	177	Amvar-1052	528	N		amb_var-contig_1052	0	1047	527	548	100	96	ExpAA=1.86 First60=0.00 PredHel=0 Topology=o	0				CYT		19.569	8.4			177	0.202	0.069	0.673	_	3	0	13.6	6.8	4		Band16_101 |Band16_102 |	Band16 -> 2|	2	36	20.339		isochorismatase domain-containing protein 2, putative	1E-078	gi|241783202	295	177	205
Amvar-309	Asparaginase - fragment	met/aa	Metabolism, amino acid	205	Amvar-309	615	Y		amb_var-contig_309	0	1205	615	813	99	76	ExpAA=0.00 First60=0.00 PredHel=0 Topology=o	0				CYT		22.332	9.18			205	0.81	0.016	0.317	M	3	0	12.7	9.8	6.3	1 | 14 DLRRVKR|AT 0.753 *ProP* |							asparaginase, putative	3E-074	gi|241111422	281	209	369
Amvar-320	glycine dehydrogenase - fragment	met/aa	Metabolism, amino acid	389	Amvar-320	1165	D		amb_var-contig_320	0	2309	1164	1169	100	100	ExpAA=0.61 First60=0.00 PredHel=0 Topology=o	0				CYT		43.103	6.22			389	0.048	0.16	0.875	_	2	0	12.1	6.4	4.9								glycine dehydrogenase, putative	1E-158	gi|242003950	563	393	911
Amvar-332	spermidine synthase	met/aa	Metabolism, amino acid	195	Amvar-332	587	M	*	amb_var-contig_332	0	1164	586	692	100	85	ExpAA=0.00 First60=0.00 PredHel=0 Topology=o	0				CYT		21.717	4.85			195	0.064	0.064	0.933	_	1	0	11.8	7.7	5.6		Band13_153 |Band13_154 |Band13_155 |	Band13 -> 3|	3	33	16.9231		spermidine synthase, putative	1E-095	gi|241999406	352	195	209
Amvar-383	Ornithine decarboxylase - truncated at 3 prime	met/aa	Metabolism, amino acid	309	Amvar-383	925	M		amb_var-contig_383	0	1820	925	1101	99	84	ExpAA=0.06 First60=0.00 PredHel=0 Topology=o	0				CYT		33.91	6.07			309	0.067	0.147	0.878	_	2	0	10.7	8.7	4.5								ornithine decarboxylase, putative	1E-142	gi|241699676	509	313	443
Amvar-459	Ornithine aminotransferase - truncated at 3 prime	met/aa	Metabolism, amino acid	166	Amvar-459	496	M		amb_var-contig_459	0	983	495	660	100	75	ExpAA=0.00 First60=0.00 PredHel=0 Topology=o	0				CYT		18.818	9.28			166	0.682	0.079	0.227	M	3	0	9.6	5.4	3.6								hypothetical protein BRAFLDRAFT_126900	3E-059	gi|260817631	230	165	416
Amvar-471	Cystathionine beta-lyases/cystathionine gamma-synthases - truncated at 3 prime	met/aa	Metabolism, amino acid	194	Amvar-471	582	M		amb_var-contig_471	0	1154	581	753	100	77	ExpAA=0.01 First60=0.00 PredHel=0 Topology=o	0				CYT		21.603	5.94			194	0.049	0.065	0.96	_	1	3	13.4	5.2	5.2		Band12_150 |						hypothetical protein BRAFLDRAFT_119287	3E-060	gi|260811616	234	193	408
Amvar-483	Threonine aldolase - truncated at 3 prime	met/aa	Metabolism, amino acid	211	Amvar-483	630	M		amb_var-contig_483	0	1235	630	696	99	91	ExpAA=0.02 First60=0.01 PredHel=0 Topology=o	0				CYT		23.122	5.48			211	0.156	0.063	0.848	_	2	0	9.5	7.1	5.7	1 | 128 LESRVRR|RD 0.570 *ProP* |							L-allo-threonine aldolase, putative	1E-065	gi|241608967	253	221	384
Amvar-72	Ornithine decarboxylase antizyme - truncated at 5 prime	met/aa	Metabolism, amino acid	172	Amvar-72	519	R	*	amb_var-contig_72	0	1029	518	755	100	69	ExpAA=19.71 First60=0.02 PredHel=1 Topology=i135-157o	1	12.8	8.7	78.5	SIG	23-24	18.823	5.36	16.488	5.2	172	0.04	0.868	0.158	S	2	2	14.5	8.7	5.2								ornithine decarboxylase antizyme, putative	4E-081	gi|241834600	303	172	171
Amb_var-432	neprilysin - truncated at 3 prime	s/pep	Group 16 - Enzymes	172	Amb_var-432	516	M		amb_var-contig_432	0	1023	515	670	100	77	ExpAA=0.01 First60=0.01 PredHel=0 Topology=o	0				SIG	18-19	19.477	9.42	17.498	9.42	172	0.088	0.844	0.127	S	2	0	12.2	6.4	6.4								membrane metallo-endopeptidase-like 1 isoform 1	5E-016	gi|114550645	87.4	96	613
Metabolism, carbohydrate
Amb_var-1862	serine/threonine phosphatase - truncated at 3 prime	met/carb	Metabolism, carbohydrate	194	Amb_var-1862	581	M		amb_var-contig_1862	0	1152	580	679	100	86	ExpAA=0.80 First60=0.00 PredHel=0 Topology=o	0				CYT		22.224	5.03			194	0.11	0.057	0.905	_	2	0	10.8	8.2	2.6								Ser/Thr protein phosphatase, putative	1E-110	gi|241828659	399	194	311
Amb_var-1194	Beta-N-acetylhexosaminidase - truncated at 3 prime	met/carb	Metabolism, carbohydrate	208	Amb_var-1194	622	M		amb_var-contig_1194	0	1233	621	648	100	96	ExpAA=0.02 First60=0.01 PredHel=0 Topology=o	0				SIG	21-22	23.329	5.84	20.925	5.49	208	0.023	0.959	0.053	S	1	2	13	6.3	8.7								beta-N-acetylhexosaminidase, putative	2E-033	gi|241177455	145	183	522
Amb_var-127	Succinate dehydrogenase, cytochrome b subunit - truncated at 3 prime	met/carb	Metabolism, carbohydrate	173	Amb_var-127	522	M	*	amb_var-contig_127	0	1035	521	779	100	67	ExpAA=61.20 First60=0.38 PredHel=3 Topology=i73-95o110-132i153-172o	3	36.4	9.2	54.3	SIG	22-23	18.992	9.79	16.631	9.44	173	0.791	0.151	0.046	M	2	2	11.6	6.9	5.8		Band19_17 |						Succinate dehydrogenase cytochrome b560 subunit, mitochondrial precursor	7E-033	gi|225717610	143	154	173
Amb_var-18	fructose 1,6-bisphosphate aldolase	met/carb	Metabolism, carbohydrate	364	Amb_var-18	1095	M	*	amb_var-contig_18	0	2171	1094	1962	100	56	ExpAA=0.00 First60=0.00 PredHel=0 Topology=o	0				CYT		39.612	8.28			364	0.055	0.115	0.924	_	1	2	11.8	8	6		Band11_133 |Band11_134 |Band11_135 |Band12_1 |Band12_2 |Band12_3 |Band12_4 |Band12_5 |Band12_6 |Band12_7 |Band12_8 |Band12_9 |Band12_10 |Band12_11 |Band12_12 |Band12_13 |Band12_14 |Band12_15 |	Band12 -> 15| Band11 -> 3|	15	212	58.2418		fructose 1,6-bisphosphate aldolase, putative	0.0	gi|241690479	674	364	364
Amb_var-842	Beta-Glucuronidase GUSB (glycosylhydrolase superfamily 2) - truncated at 3 prime	met/carb	Metabolism, carbohydrate	209	Amb_var-842	627	M		amb_var-contig_842	0	1243	626	707	100	89	ExpAA=22.97 First60=21.95 PredHel=1 Topology=i5-27o	1	10.5	87.1	2.4	SIG	22-23	23.577	8.95	21.34	8.94	209	0.034	0.959	0.036	S	1	0	11	7.7	7.2								beta-glucuronidase (GusB), putative	1E-065	gi|241309940	253	191	241
Amvar-1240	Fructose-1,6-bisphosphatase	met/carb	Metabolism, carbohydrate	179	Amvar-1240	538	M	*	amb_var-contig_1240	0	1053	538	703	99	77	ExpAA=5.10 First60=0.09 PredHel=0 Topology=o	0				CYT		19.104	5.49			179	0.449	0.106	0.226	M	4	0	15.1	8.4	1.7		Band13_83 |Band13_84 |Band13_85 |	Band13 -> 3|	3	42	23.4637		fructose-1,6-bisphosphatase, putative	2E-084	gi|242000038	314	174	338
Amvar-143	triosephosphate isomerase - truncated at 3 prime	met/carb	Metabolism, carbohydrate	221	Amvar-143	660	M		amb_var-contig_143	0	1308	659	800	100	83	ExpAA=0.00 First60=0.00 PredHel=0 Topology=o	0				CYT		24.222	8.64			221	0.392	0.043	0.617	_	4	0	10.9	8.6	3.6		Band15_58 |Band15_59 |Band15_60 |Band15_61 |Band16_41 |Band16_42 |Band16_43 |Band16_44 |Band16_45 |	Band16 -> 5| Band15 -> 4|	5	59	26.6968		triosephosphate isomerase	1E-104	gi|118175962	381	221	249
Amvar-171	adenosine kinase-like protein - truncated at 3 prime	met/carb	Metabolism, carbohydrate	173	Amvar-171	519	M		amb_var-contig_171	0	1029	518	718	100	72	ExpAA=0.01 First60=0.00 PredHel=0 Topology=o	0				CYT		19.112	6.2			173	0.155	0.143	0.657	_	3	0	13.9	7.5	2.3		Band13_181 |Band13_182 |	Band13 -> 2|	2	30	17.341		adenosine kinase-like protein	2E-085	gi|196476813	317	173	176
Amvar-1966	mannose-P-dolichol utilization defect 1b - fragment	met/carb	Metabolism, carbohydrate	102	Amvar-1966	303	P		amb_var-contig_1966	1e-173	601	302	306	100	99	ExpAA=15.61 First60=6.11 PredHel=0 Topology=o	0				CYT		11.019	8.21			102	0.034	0.297	0.863	_	3	0	12.7	8.8	2.9								endoplasmic reticulum membrane protein Lec35/MPDU1, putative	1E-031	gi|241266303	139	82	98
Amvar-1976	glyceraldehyde-3-phosphate dehydrogenase - truncated at 5 prime	met/carb	Metabolism, carbohydrate	110	Amvar-1976	333	E	*	amb_var-contig_1976	0	660	332	411	100	81	ExpAA=0.00 First60=0.00 PredHel=0 Topology=o	0				CYT		12.223	5.28			110	0.112	0.102	0.834	_	2	0	13.6	6.4	1.8		Band12_111 |Band12_112 |Band12_113 |Band13_8 |Band13_9 |Band13_10 |Band13_11 |Band13_12 |	Band13 -> 5| Band12 -> 3|	5	70	63.6364		glyceraldehyde 3-phosphate dehydrogenase	2E-053	gi|198443749	211	110	334
Amvar-274	GDP-L-fucose synthetase - truncated at 3 prime	met/carb	Metabolism, carbohydrate	221	Amvar-274	661	M		amb_var-contig_274	0	1310	660	842	100	79	ExpAA=0.15 First60=0.05 PredHel=0 Topology=o	0				CYT		24.721	8.93			221	0.091	0.179	0.771	_	3	1	12.2	7.7	4.1								GDP-L-fucose synthetase, putative	1E-109	gi|241679978	398	221	241
Amvar-343	oxidoreductase - truncated at 3 prime	met/carb	Metabolism, carbohydrate	215	Amvar-343	645	M		amb_var-contig_343	0	1279	644	846	100	76	ExpAA=1.53 First60=0.00 PredHel=0 Topology=o	0				CYT		23.65	9.35			215	0.826	0.061	0.147	M	2	0	11.6	9.3	3.7								oxidoreductase, putative	1E-105	gi|241602407	385	215	382
Amvar-38	glyceraldehyde 3-phosphate dehydrogenase - truncated at 3 prime	met/carb	Metabolism, carbohydrate	238	Amvar-38	714	M		amb_var-contig_38	0	1415	713	773	100	92	ExpAA=0.04 First60=0.04 PredHel=0 Topology=o	0				CYT		25.279	8.82			238	0.538	0.124	0.215	M	4	2	12.2	10.5	5		Band12_56 |Band12_57 |Band12_58 |Band12_59 |Band12_60 |Band13_1 |Band13_2 |Band13_3 |Band13_4 |Band13_5 |Band13_6 |Band13_7 |	Band13 -> 7| Band12 -> 5|	7	98	41.1765		glyceraldehyde 3-phosphate dehydrogenase	1E-127	gi|198443749	458	236	334
Amvar-385	UDP-glucose 4-epimerase/UDP-sulfoquinovose synthase - fragment	met/carb	Metabolism, carbohydrate	222	Amvar-385	663	Q		amb_var-contig_385	0	1314	662	797	100	83	ExpAA=0.02 First60=0.02 PredHel=0 Topology=o	0				CYT		25.019	6.48			222	0.069	0.193	0.739	_	3	1	9	8.1	4.5								UDP-glucose 4-epimerase/UDP-sulfoquinovose synthase, putative	1E-113	gi|241671832	410	227	383
Amvar-407	glucose 6-phosphate dehydrogenase isoform A - truncated at 3 prime	met/carb	Metabolism, carbohydrate	285	Amvar-407	855	M		amb_var-contig_407	0	1695	854	954	100	90	ExpAA=0.02 First60=0.00 PredHel=0 Topology=o	0				CYT		32.408	7.72			285	0.047	0.297	0.743	_	3	0	10.9	7	5.3								glucose 6-phosphate dehydrogenase isoform A	1E-141	gi|183448409	506	285	515
Amvar-417	Transaldolase - truncated at 3 prime	met/carb	Metabolism, carbohydrate	250	Amvar-417	749	M		amb_var-contig_417	0	1479	748	780	99	96	ExpAA=1.49 First60=0.00 PredHel=0 Topology=o	0				CYT		27.32	8.85			250	0.169	0.071	0.758	_	3	0	14	6.4	3.2		Band13_86 |Band13_87 |Band13_88 |Band13_89 |Band13_90 |Band13_91 |	Band13 -> 6|	6	80	32		transaldolase	1E-105	gi|157123140	384	250	333
Amvar-703	Predicted glycosyltransferase	met/carb	Metabolism, carbohydrate	163	Amvar-703	492	M	*	amb_var-contig_703	0	975	491	775	100	63	ExpAA=0.02 First60=0.00 PredHel=0 Topology=o	0				CYT		17.891	5.94			163	0.058	0.192	0.827	_	2	2	15.3	8	3.7								glycosyltransferase	3E-082	gi|260908592	306	163	163
Metabolism, energy
Amb_var-944	Vacuolar H+-ATPase V0 sector, subunit c'' - truncated at 3 prime	met/energy	Metabolism, energy	205	Amb_var-944	613	M		amb_var-contig_944	0	1215	612	732	100	84	ExpAA=118.52 First60=32.76 PredHel=5 Topology=i9-28o48-70i91-113o137-159i172-194o	5	52.2	26.8	21	SIG	23-24	21.526	8.26	19.071	8.38	205	0.045	0.945	0.103	S	1	0	11.2	12.7	1.5								vacuolar H+ ATPase, putative	8E-082	gi|242000812	306	162	183
Amb_var-1239	hypothetical conserved secreted protein - truncated at 3 prime	met/energy	Metabolism, energy	166	Amb_var-1239	496	M		amb_var-contig_1239	0	983	495	623	100	80	ExpAA=3.30 First60=1.40 PredHel=0 Topology=o	0				SIG	19-20	18.643	8.75	16.551	7.09	166	0.94	0.124	0.013	M	1	0	9.6	10.8	4.8								sulfite-dehydrogenase, putative	4E-033	gi|241236739	144	91	485
Amb_var-165	Malate dehydrogenase	met/energy	Metabolism, energy	335	Amb_var-165	1008	M	*	amb_var-contig_165	0	1998	1007	1336	100	75	ExpAA=8.39 First60=8.31 PredHel=0 Topology=o	0				CYT		36.341	7.75			335	0.147	0.414	0.431	_	5	0	11.6	6.3	4.2		Band12_109 |Band12_110 |Band13_13 |Band13_14 |Band13_15 |Band13_16 |Band13_17 |Band13_18 |Band13_19 |Band13_20 |Band13_21 |	Band13 -> 9| Band12 -> 2|	9	134	40		GH01866p	1E-125	gi|21711631	452	327	337
Amb_var-199	NADH:ubiquinone oxidoreductase, B16.6 subunit/cell death-regulatory protein - truncated at 5 prime	met/energy	Metabolism, energy	145	Amb_var-199	438	K	*	amb_var-contig_199	0	868	437	1164	100	38	ExpAA=22.36 First60=22.05 PredHel=1 Topology=o22-44i	1	15.2	15.2	69.7	CYT		17.088	6.72			145	0.137	0.149	0.795	_	2	0	6.9	6.2	6.2								GK19996	2E-030	gi|195432196	135	139	154
Amb_var-23	ADP/ATP translocase	met/energy	Metabolism, energy	299	Amb_var-23	900	M	*	amb_var-contig_23	0	1784	899	1046	100	86	ExpAA=73.91 First60=1.17 PredHel=3 Topology=o112-134i172-194o209-231i	3	22.1	42.5	35.5	CYT		32.994	9.76			299	0.098	0.168	0.744	_	3	0	9.7	10.7	3		Band14_1 |Band14_2 |Band14_3 |Band14_4 |Band14_5 |Band14_6 |Band14_7 |Band14_8 |Band14_9 |Band14_10 |Band14_11 |Band14_12 |Band14_13 |Band14_14 |Band14_15 |Band15_1 |Band15_2 |Band15_3 |Band15_4 | - truncated	Band14 -> 15| Band15 -> 9| Band17 -> 2| Band23 -> 2|	15	173	57.8595		ADP/ATP translocase	1E-164	gi|67083835	580	299	299
Amb_var-70	Mitochondrial phosphate carrier protein - truncated at 3 prime	met/energy	Metabolism, energy	242	Amb_var-70	724	M		amb_var-contig_70	0	1435	723	831	100	87	ExpAA=6.94 First60=0.77 PredHel=0 Topology=o	0				CYT		26.834	9.04			242	0.637	0.047	0.341	M	4	4	12.8	9.1	7		Band14_84 |Band14_85 |Band14_86 |Band14_87 |Band15_26 |Band15_27 |Band15_28 |Band15_29 |Band15_30 |Band16_116 |	Band15 -> 5| Band14 -> 4|	5	59	24.3802		Der_and-312 phosphate carrier protein, putative	1E-120	gi|241826628	436	242	357
Amvar-1023	Electron transfer flavoprotein, alpha subunit - truncated at 3 prime	met/energy	Metabolism, energy	189	Amvar-1023	565	M		amb_var-contig_1023	0	1120	564	716	100	79	ExpAA=0.01 First60=0.00 PredHel=0 Topology=o	0				CYT		19.951	9.35			189	0.873	0.031	0.158	M	2	0	13.8	7.9	4.2		Band13_113 |Band13_114 |Band13_115 |Band13_116 |	Band13 -> 4|	4	47	24.8677		electron transfer flavoprotein, alpha subunit, putative	9E-063	gi|241833931	243	175	341
Amvar-103	NADH dehydrogenase subunit 5 - truncated at 5 prime	met/energy	Metabolism, energy	181	Amvar-103	546	S	*	amb_var-contig_103	0	1082	545	767	100	71	ExpAA=103.66 First60=42.37 PredHel=4 Topology=i7-25o40-62i75-97o152-171i	4	44.8	38.7	16.6	BL	17-18	21.005	9.24	18.958	9.08	181	0.063	0.965	0.028	S	1	0	7.7	5.5	1.1								NADH dehydrogenase subunit 5	3E-066	gi|75373190	254	181	547
Amvar-1030	hypothetical conserved protein - truncated at 3 prime	met/energy	Metabolism, energy	188	Amvar-1030	563	M		amb_var-contig_1030	0	1116	562	769	100	73	ExpAA=0.00 First60=0.00 PredHel=0 Topology=o	0				CYT		21.507	6.32			188	0.117	0.038	0.894	_	2	1	12.2	2.1	3.7								cytochrome c oxidase subunit iv	6E-024	gi|170037588	114	189	206
Amvar-1116	Mitochondrial oxoglutarate/malate carrier protein - truncated at 3 prime	met/energy	Metabolism, energy	150	Amvar-1116	447	M		amb_var-contig_1116	0	872	447	521	99	86	ExpAA=34.59 First60=14.28 PredHel=2 Topology=i17-34o114-136i	2	26	53.3	20.7	CYT		15.891	10.39			150	0.202	0.163	0.449	_	4	2	14	11.3	6.7		Band14_37 |Band14_38 |	Band14 -> 2|	2	34	22.6667		hypothetical protein BRAFLDRAFT_267000	6E-055	gi|260831816	216	150	312
Amvar-1193	putative ATP synthase-like protein - truncated at 3 prime	met/energy	Metabolism, energy	135	Amvar-1193	402	M		amb_var-contig_1193	0	797	401	468	100	86	ExpAA=7.07 First60=0.03 PredHel=0 Topology=o	0				CYT		15.215	9.69			135	0.876	0.061	0.091	M	2	5	12.6	6.7	9.6		Band15_22 |Band15_23 |Band15_24 |Band15_25 |Band16_68 |Band16_69 |Band16_70 |Band16_71 |Band17_88 |	Band15 -> 4| Band16 -> 4|	4	54	40		putative ATP synthase-like protein	4E-043	gi|67083945	177	135	264
Amvar-1224	NADH dehydrogenase subunit 4L	met/energy	Metabolism, energy	91	Amvar-1224	276	M	*	amb_var-contig_1224	1e-157	547	275	479	100	58	ExpAA=58.65 First60=45.61 PredHel=2 Topology=i2-24o34-56i	2	48.4	11	40.7	BL		10.781	8.99			91	0.013	0.999	0.011	S	1	0	6.6	3.3	.								NADH dehydrogenase subunit 4L	8E-028	gi|49619223	126	91	91
Amvar-131	Cytochrome c1 - truncated at 3 prime	met/energy	Metabolism, energy	255	Amvar-131	765	M		amb_var-contig_131	0	1516	764	819	100	93	ExpAA=16.39 First60=16.28 PredHel=1 Topology=i39-58o	1	7.5	77.3	15.3	CYT		27.462	5.89			255	0.897	0.017	0.151	M	2	2	12.2	9.8	7.1		Band14_96 |Band14_97 |Band14_98 |Band14_99 |Band15_54 |Band15_55 |Band15_56 |Band15_57 |	Band14 -> 4| Band15 -> 4|	4	60	23.5294		similar to AGAP006936-PA	1E-098	gi|189235816	363	256	305
Amvar-138	ubiquinol cytochrome C reductase, subunit RIP1 - truncated at 3 prime	met/energy	Metabolism, energy	217	Amvar-138	650	M		amb_var-contig_138	0	1289	649	732	100	89	ExpAA=2.65 First60=0.00 PredHel=0 Topology=o	0				CYT		23.621	9.79			217	0.676	0.042	0.385	M	4	5	18	4.6	6.9		Band15_95 |Band15_96 |Band16_37 |Band16_38 |Band16_39 |Band16_40 |Band21_11 |Band21_12 |Band22_11 |	Band16 -> 4| Band15 -> 2| Band21 -> 2|	4	31	14.2857		ubiquinol cytochrome C reductase, subunit RIP1, putative	3E-080	gi|241851071	301	215	229
Amvar-1439	Electron transfer flavoprotein, beta subunit - fragment	met/energy	Metabolism, energy	198	Amvar-1439	594	V		amb_var-contig_1439	0	1178	593	623	100	95	ExpAA=0.00 First60=0.00 PredHel=0 Topology=o	0				CYT		21.607	7.84			198	0.148	0.056	0.846	_	2	0	10.1	5.6	4.5		Band14_103 |Band14_104 |Band14_105 |Band14_106 |Band15_31 |Band15_32 |Band15_33 |Band15_34 |Band15_35 |	Band15 -> 5| Band14 -> 4|	5	56	28.2828		electron transfer flavoprotein, beta subunit, putative	1E-101	gi|241680571	372	198	254
Amvar-1611	ATP synthase c-subunit - fragment	met/energy	Metabolism, energy	133	Amvar-1611	399	A		amb_var-contig_1611	0	791	398	403	100	99	ExpAA=24.30 First60=2.16 PredHel=0 Topology=o	0				CYT		13.34	10.01			133	0.941	0.019	0.107	M	1	2	18	12	3.8								ATP synthase c-subunit	6E-062	gi|260908342	239	134	149
Amvar-1737	NADH dehydrogenase I subunit F - fragment	met/energy	Metabolism, energy	123	Amvar-1737	366	W		amb_var-contig_1737	0	726	365	370	100	99	ExpAA=0.00 First60=0.00 PredHel=0 Topology=o	0				CYT		13.685	10.41			123	0.893	0.032	0.138	M	2	4	11.4	13	9.8		Band11_173 |						NADH:ubiquinone oxidoreductase, NDUFV1/51kDa subunit, putative	4E-058	gi|242001646	226	123	477
Amvar-176	NADH-ubiquinone dehydrogenase - truncated at 3 prime	met/energy	Metabolism, energy	138	Amvar-176	411	M		amb_var-contig_176	0	815	410	638	100	64	ExpAA=0.12 First60=0.00 PredHel=0 Topology=i	0				CYT		15.908	9.6			138	0.921	0.014	0.099	M	1	3	12.3	4.3	5.1		Band16_89 |Band16_90 |Band16_91 |	Band16 -> 3|	3	34	24.6377		NADH-ubiquinone dehydrogenase, putative	6E-052	gi|241830528	206	114	244
Amvar-182	Aldehyde dehydrogenase - fragment	met/energy	Metabolism, energy	167	Amvar-182	500	A		amb_var-contig_182	0	991	499	832	100	60	ExpAA=10.78 First60=0.00 PredHel=0 Topology=o	0				CYT		18.211	7.79			167	0.07	0.09	0.892	_	1	0	7.2	6.6	6.6								aldehyde dehydrogenase, putative	9E-062	gi|241677902	239	170	500
Amvar-192	dihydrolipoamide acetyltransferase - fragment	met/energy	Metabolism, energy	166	Amvar-192	498	D		amb_var-contig_192	0	987	497	818	100	61	ExpAA=0.00 First60=0.00 PredHel=0 Topology=o	0				CYT		17.069	4.52			166	0.053	0.048	0.948	_	1	11	12	9	8.4								dihydrolipoamide acetyltransferase, putative	5E-039	gi|241630773	163	123	351
Amvar-222	succinate dehydrogenase Ip subunit - truncated at 3 prime	met/energy	Metabolism, energy	236	Amvar-222	706	M		amb_var-contig_222	0	1400	705	747	100	95	ExpAA=0.11 First60=0.02 PredHel=0 Topology=o	0				CYT		26.872	9.03			236	0.568	0.148	0.099	M	3	1	11.9	3.8	5.1		Band14_127 |Band14_128 |Band14_129 |	Band14 -> 3|	3	31	13.1356		succinate dehydrogenase Ip subunit	1E-118	gi|67083789	427	236	282
Amvar-240	Dihydrolipoamide acetyltransferase - truncated at 3 prime	met/energy	Metabolism, energy	192	Amvar-240	573	M		amb_var-contig_240	0	1136	572	699	100	82	ExpAA=0.00 First60=0.00 PredHel=0 Topology=o	0				CYT		20.764	8.27			192	0.891	0.026	0.152	M	2	2	9.9	7.3	8.3								GL25816	1E-048	gi|195155601	196	214	493
Amvar-357	succinyl-CoA synthetase small subunit - truncated at 3 prime	met/energy	Metabolism, energy	229	Amvar-357	686	M		amb_var-contig_357	0	1346	686	711	99	97	ExpAA=0.01 First60=0.00 PredHel=0 Topology=o	0				CYT		24.396	9.06			229	0.748	0.065	0.238	M	3	0	11.4	11.8	5.7		Band14_107 |Band14_108 |Band14_109 |	Band14 -> 3|	3	43	18.7773		succinyl-CoA synthetase small subunit, putative	4E-098	gi|157114411	361	229	327
Amvar-358	Dihydrolipoamide dehydrogenase	met/energy	Metabolism, energy	244	Amvar-358	730	M	*	amb_var-contig_358	0	1447	729	763	100	96	ExpAA=0.88 First60=0.03 PredHel=0 Topology=o	0				CYT		25.778	9.37			244	0.679	0.052	0.141	M	3	1	15.2	10.2	3.3								Dihydrolipoyl dehydrogenase, mitochondrial; AltName: Full=Dihydrolipoamide	1E-090	gi|81871300	336	217	509
Amvar-380	NADH-ubiquinone reductase - truncated at 3 prime	met/energy	Metabolism, energy	343	Amvar-380	1029	M		amb_var-contig_380	0	2040	1028	1050	100	98	ExpAA=0.00 First60=0.00 PredHel=0 Topology=o	0				CYT		38.261	7.92			343	0.913	0.028	0.118	M	2	0	11.4	7	6.1		Band8_66 |Band8_67 |	Band8 -> 2|	2	25	7.28863		NADH-ubiquinone reductase, putative	1E-177	gi|241157982	625	342	729
Amvar-381	Acyl CoA:acetate/3-ketoacid CoA transferase - truncated at 3 prime	met/energy	Metabolism, energy	220	Amvar-381	660	M		amb_var-contig_381	0	1308	659	791	100	83	ExpAA=0.68 First60=0.08 PredHel=0 Topology=o	0				CYT		23.541	9.65			220	0.893	0.02	0.16	M	2	0	11.4	11.8	3.2								hypothetical protein BRAFLDRAFT_131252	8E-079	gi|260818083	296	231	288
Amvar-438	ATP synthase gamma subunit - truncated at 3 prime	met/energy	Metabolism, energy	185	Amvar-438	554	M		amb_var-contig_438	0	1098	553	611	100	91	ExpAA=0.01 First60=0.01 PredHel=0 Topology=o	0				CYT		20.693	9.72			185	0.327	0.07	0.376	_	5	0	7.6	5.9	3.8		Band14_81 |Band14_82 |Band14_83 |	Band14 -> 3|	3	35	18.9189		ATP synthase gamma subunit, putative	7E-084	gi|241844834	313	185	314
Amvar-448	glyoxylate reductase	met/energy	Metabolism, energy	215	Amvar-448	643	M	*	amb_var-contig_448	0	1259	641	726	99	88	ExpAA=1.05 First60=0.00 PredHel=0 Topology=o	0				CYT		23.329	6.09			215	0.171	0.064	0.829	_	2	4	8.8	7	4.7		Band13_100 |Band13_101 |Band13_102 |	Band13 -> 3|	3	63	29.3023		glyoxylate/hydroxypyruvate reductase, putative	2E-086	gi|241619707	322	215	325
Amvar-548	Aconitase 2, mitochondrial isoform 1 - fragment	met/energy	Metabolism, energy	99	Amvar-548	294	A		amb_var-contig_548	1e-168	583	293	300	100	98	ExpAA=3.17 First60=1.68 PredHel=0 Topology=o	0				CYT		10.422	8.54			99	0.055	0.207	0.871	_	2	0	15.2	14.1	4		Band8_47 |Band8_48 |Band8_49 |	Band8 -> 3|	3	26	26.2626		similar to Aconitase 2, mitochondrial isoform 1	4E-047	gi|115936458	190	98	636
Amvar-793	NADH-ubiquinone oxidoreductase, NDUFS3/30 kDa subunit - truncated at 3 prime	met/energy	Metabolism, energy	218	Amvar-793	652	M		amb_var-contig_793	0	1292	651	722	100	90	ExpAA=0.00 First60=0.00 PredHel=0 Topology=o	0				CYT		25.216	6.22			218	0.853	0.025	0.163	M	2	6	11	5.5	6.9		Band14_114 |Band14_115 |Band14_116 |	Band14 -> 3|	3	50	22.9358		NADH-ubiquinone oxidoreductase, NDUFS3/30 kDa subunit, putative	3E-098	gi|241736746	361	218	268
Amvar-853	Ubiquinol cytochrome c reductase, subunit QCR7	met/energy	Metabolism, energy	108	Amvar-853	327	M	*	amb_var-contig_853	0	648	326	483	100	68	ExpAA=0.00 First60=0.00 PredHel=0 Topology=i	0				CYT		13.09	6.6			108	0.49	0.083	0.353	M	5	1	13	0.9	4.6		Band19_14 |Band19_15 |Band19_16 |	Band19 -> 3|	3	33	30.5556		ubiquinol cytochrome C reductase, subunit QCR7, putative	3E-023	gi|241747543	110	83	81
Amvar-935	phosphoenolpyruvate carboxykinase - fragment	met/energy	Metabolism, energy	210	Amvar-935	627	E		amb_var-contig_935	0	1243	626	679	100	92	ExpAA=0.73 First60=0.00 PredHel=0 Topology=o	0				CYT		22.968	8.36			210	0.304	0.078	0.715	_	3	7	14.8	6.7	10		Band9_86 |						phosphoenolpyruvate carboxykinase, putative	1E-087	gi|241048282	325	212	288
Amvar-985	succinate dehydrogenase (flavoprotein) subunit - fragment	met/energy	Metabolism, energy	217	Amvar-985	651	L		amb_var-contig_985	0	1291	650	763	100	85	ExpAA=0.09 First60=0.02 PredHel=0 Topology=o	0				CYT		23.974	7.83			217	0.762	0.038	0.275	M	3	0	11.1	11.1	2.3		Band9_56 |Band9_57 |Band9_58 |Band9_59 |Band9_60 |	Band9 -> 5|	5	81	37.3272		predicted protein	8E-091	gi|156377009	336	197	645
Metabolism, intermediary
Amvar-132	sulfatase modifying factor 1 - truncated at 3 prime	met/int	Metabolism, intermediary	216	Amvar-132	645	M		amb_var-contig_132	0	1265	645	854	99	76	ExpAA=0.01 First60=0.01 PredHel=0 Topology=o	0				SIG	18-19	22.859	4.19	21.099	4.19	216	0.022	0.938	0.112	S	1	6	20.8	7.9	4.2								hypothetical protein BRAFLDRAFT_57613	1E-037	gi|260809998	159	172	372
Amvar-324	N-acetyltransferase 6 - fragment	met/int	Metabolism, intermediary	197	Amvar-324	591	L		amb_var-contig_324	0	1172	590	760	100	78	ExpAA=0.03 First60=0.00 PredHel=0 Topology=o	0				CYT		21.902	9.02			197	0.119	0.035	0.92	_	1	2	13.2	7.6	7.6								similar to weakly similar to furin-like proteases; 35% Similarity to U23177	2E-030	gi|126336058	135	196	250
Amvar-490	C1-tetrahydrofolate synthase - fragment	met/int	Metabolism, intermediary	146	Amvar-490	437	A		amb_var-contig_490	0	866	436	688	100	64	ExpAA=0.00 First60=0.00 PredHel=0 Topology=o	0				CYT		16.132	5.78			146	0.408	0.045	0.611	_	4	0	8.9	6.2	5.5								GA13173	3E-041	gi|198455473	171	146	970
Metabolism, lipid
Amvar-128	enoyl-CoA hydratase - truncated at 3 prime	met/lipid	Metabolism, lipid	203	Amvar-128	606	M		amb_var-contig_128	0	1201	605	763	100	79	ExpAA=0.11 First60=0.02 PredHel=0 Topology=o	0				CYT		21.393	8.32			203	0.59	0.152	0.2	M	4	0	9.9	10.3	2		Band15_10 |Band15_11 |Band15_12 |Band15_13 |Band15_14 |Band15_15 |Band15_16 |	Band15 -> 7|	7	102	50.2463		enoyl-CoA hydratase, putative	8E-079	gi|241692201	296	205	290
Amvar-788	hydroxyacyl-CoA dehydrogenase - truncated at 3 prime	met/lipid	Metabolism, lipid	209	Amvar-788	624	M		amb_var-contig_788	0	1237	623	639	100	98	ExpAA=2.31 First60=0.00 PredHel=0 Topology=o	0				CYT		22.259	9.45			209	0.945	0.016	0.089	M	1	0	12	8.6	4.3		Band8_52 |Band8_53 |	Band8 -> 2|	2	29	13.8756		hydroxyacyl-CoA dehydrogenase, putative	4E-071	gi|242002892	271	179	738
Amb_var-1436	hypothetical conserved protein	met/lipd	Metabolism, lipid	70	Amb_var-1436	213	M	*	amb_var-contig_1436	1e-119	422	212	719	100	30	ExpAA=21.62 First60=21.62 PredHel=1 Topology=i35-57o	1	31.4	18.6	50	BL		8.655	9.43			70	0.176	0.219	0.477	_	4	0	12.9	2.9	1.4								conserved hypothetical protein	2E-028	gi|241701263	128	64	68
Amb_var-1518	Acyl-CoA-binding protein	met/lipid	Metabolism, lipid	88	Amb_var-1518	267	M	*	amb_var-contig_1518	1e-151	529	266	566	100	47	ExpAA=0.00 First60=0.00 PredHel=0 Topology=o	0				CYT		10.196	7.77			88	0.08	0.053	0.932	_	1	0	6.8	6.8	3.4		Band22_14 |						acyl-CoA-binding protein	9E-040	gi|260908522	166	88	88
Amb_var-154	Fatty acid desaturase	met/lipid	Metabolism, lipid	288	Amb_var-154	867	M	*	amb_var-contig_154	0	1719	866	1228	100	71	ExpAA=81.53 First60=30.41 PredHel=3 Topology=i26-48o53-75i169-191o	3	22.9	35.4	41.7	BL	55-56	33.931	9.2	27.599	9.18	288	0.087	0.368	0.748	_	4	4	13.2	5.2	4.5								stearoyl-CoA desaturase	1E-170	gi|437279	600	287	317
Amb_var-206	Fatty acid-binding protein FABP	met/lipid	Metabolism, lipid	131	Amb_var-206	396	M	*	amb_var-contig_206	0	785	395	712	100	56	ExpAA=0.00 First60=0.00 PredHel=0 Topology=o	0				CYT		14.884	6.84			131	0.078	0.094	0.875	_	2	0	13	8.4	0.8		Band19_8 |Band19_9 |	Band19 -> 2|	2	23	17.5573		fatty acid-binding protein FABP, putative	2E-048	gi|241781846	194	131	132
Amb_var-379	Isoamyl acetate-hydrolyzing esterase - truncated at 3 prime	met/lipid	Metabolism, lipid	212	Amb_var-379	633	M		amb_var-contig_379	0	1255	632	900	100	70	ExpAA=0.00 First60=0.00 PredHel=0 Topology=o	0				BL	21-22	24.173	6.19	21.779	5.56	212	0.295	0.254	0.266	M	5	0	9.9	5.7	4.7	1 | 150 GRSLPRR|SL 0.523 *ProP* |							isoamyl acetate-hydrolyzing esterase, putative	8E-062	gi|241156316	240	206	244
Amb_var-954	similar to prostatic acid phosphatase - truncated at 3 prime	met/lipid	Metabolism, lipid	158	Amb_var-954	474	M		amb_var-contig_954	0	940	473	745	100	64	ExpAA=0.21 First60=0.21 PredHel=0 Topology=o	0				SIG	24-25	17.763	7.77	15.146	6.38	158	0.227	0.818	0.017	S	3	0	12	6.3	7								acid phosphatase, prostate, putative	1E-055	gi|241569633	218	156	184
Amvar-148	adiponectin receptor 1 - truncated at 3 prime	met/lipd	Metabolism, lipid	143	Amvar-148	427	M		amb_var-contig_148	0	825	425	839	99	51	ExpAA=0.30 First60=0.30 PredHel=0 Topology=o	0				CYT		15.516	4.83			143	0.752	0.049	0.249	M	3	3	9.8	7	6.3	1 | 8 MEVRERR|GA 0.686 *ProP* |							adiponectin receptor, putative	1E-038	gi|242002196	162	106	248
Amvar-1547	fatty acyl-CoA elongase - fragment	met/lipid	Metabolism, lipid	235	Amvar-1547	705	P		amb_var-contig_1547	0	1398	704	718	100	98	ExpAA=146.55 First60=40.68 PredHel=7 Topology=o4-23i35-57o82-104i111-128o138-160i173-195o205-224i	7	60.9	20.9	18.3	SIG	19-20	26.703	8.86	24.91	8.93	235	0.305	0.953	0.007	S	2	0	11.5	3.4	3.8								fatty acyl-CoA elongase, putative	1E-087	gi|241162133	326	235	282
Amvar-1873	fatty acyl-CoA elongase - truncated at 3 prime	met/lipd	Metabolism, lipid	92	Amvar-1873	274	M		amb_var-contig_1873	1e-156	543	273	512	100	54	ExpAA=40.41 First60=21.28 PredHel=2 Topology=o23-42i62-79o	2	39.1	39.1	21.7	CYT		10.702	9.01			92	0.036	0.577	0.784	_	4	0	8.7	6.5	4.3								fatty acyl-CoA elongase, putative	1E-035	gi|241555451	152	92	311
Amvar-1890	sphingosine kinase 2 - truncated at 3 prime	met/lipd	Metabolism, lipid	135	Amvar-1890	405	M		amb_var-contig_1890	0	803	404	629	100	64	ExpAA=0.03 First60=0.00 PredHel=0 Topology=o	0				CYT		15.695	9.51			135	0.084	0.155	0.779	_	2	0	8.1	6.7	3	1 | 103 GHRRQKR|TY 0.577 *ProP* |							hypothetical protein IscW_ISCW021925	3E-042	gi|241672699	174	129	150
Amvar-198	short chain dehydrogenase - truncated at 3 prime	met/lipid	Metabolism, lipid	164	Amvar-198	492	M		amb_var-contig_198	0	975	491	807	100	61	ExpAA=24.44 First60=22.20 PredHel=1 Topology=o15-37i	1	13.4	9.1	77.4	SIG	34-35	18.099	5.16	14.507	5.16	164	0.01	0.943	0.274	S	2	0	9.8	9.8	2.4		Band13_183 |Band13_184 |	Band13 -> 2|	2	32	19.5122		hydroxysteroid (17-beta) dehydrogenase, putative	7E-064	gi|241166989	246	170	347
Amvar-215	3-hydroxyacyl-CoA dehydrogenase - truncated at 3 prime	met/lipid	Metabolism, lipid	186	Amvar-215	558	M		amb_var-contig_215	0	1106	557	699	100	80	ExpAA=11.33 First60=11.32 PredHel=0 Topology=o	0				BL	19-20	20.552	8.23	18.665	6.52	186	0.152	0.445	0.235	S	4	0	10.2	6.5	5.4		Band13_117 |Band13_118 |Band13_119 |	Band13 -> 3|	3	46	24.7312		3-hydroxyacyl-CoA dehydrogenase, putative	6E-070	gi|241735769	266	167	193
Amvar-333	Acyl-CoA synthetase - truncated at 3 prime	met/lipid	Metabolism, lipid	196	Amvar-333	588	M		amb_var-contig_333	0	1166	587	752	100	78	ExpAA=11.87 First60=0.01 PredHel=0 Topology=o	0				CYT		21.406	5.34			196	0.089	0.045	0.918	_	1	1	11.2	6.1	5.6								firefly luciferase, putative	1E-041	gi|242002898	173	157	334
Amvar-544	enoyl-CoA hydratase - truncated at 5 prime	met/lipd	Metabolism, lipid	65	Amvar-544	198	A	*	amb_var-contig_544	1e-110	392	197	313	100	63	ExpAA=0.00 First60=0.00 PredHel=0 Topology=i	0				CYT		7.417	8.14			65	0.095	0.05	0.905	_	1	1	13.8	3.1	3.1		Band15_92 |Band15_93 |	Band15 -> 2|	2	26	40		enoyl-CoA hydratase, putative	6E-026	gi|241692201	120	64	290
Metabolism, mucleotide
Amb_var-1541	Mitochondrial endonuclease - truncated at 3 prime	met/nuc	Metabolism, mucleotide	176	Amb_var-1541	528	M		amb_var-contig_1541	0	1047	527	726	100	73	ExpAA=0.02 First60=0.02 PredHel=0 Topology=o	0				SIG	24-25	20.04	9.3	17.537	8.03	176	0.784	0.233	0.029	M	3	3	11.4	6.8	5.1								endonuclease G, putative	5E-056	gi|241842224	220	122	250
Amb_var-229	Hypoxanthine-guanine phosphoribosyltransferase	met/nuc	Metabolism, mucleotide	220	Amb_var-229	663	M	*	amb_var-contig_229	0	1314	662	817	100	81	ExpAA=0.01 First60=0.01 PredHel=0 Topology=o	0				CYT		25.16	6.16			220	0.077	0.11	0.908	_	2	1	10.5	5.9	4.1	1 | 169 FVKRSPR|SS 0.554 *ProP* |							hypoxanthine phosphoribosyltransferase 1	1E-066	gi|197631785	256	211	218
Amb_var-965	UDP-glucose pyrophosphatase	met/nuc	Metabolism, mucleotide	207	Amb_var-965	624	M	*	amb_var-contig_965	0	1237	623	735	100	85	ExpAA=3.13 First60=0.00 PredHel=0 Topology=o	0				CYT		23.303	5.23			207	0.087	0.06	0.93	_	1	0	9.7	6.8	3.9								similar to UDP-glucose pyrophosphatase	6E-051	gi|91081183	204	205	205
Amvar-213	AICAR transformylase/IMP cyclohydrolase/methylglyoxal synthase - truncated at 3 prime	met/nuc	Metabolism, mucleotide	203	Amvar-213	609	M		amb_var-contig_213	0	1207	608	624	100	98	ExpAA=0.01 First60=0.00 PredHel=0 Topology=o	0				CYT		21.839	6.43			203	0.116	0.08	0.81	_	2	0	12.3	6.9	3.4								aminoimidazole-4-carboxamide ribonucleotidetransformylase/IMP cyclohydrolase,	1E-094	gi|241623033	349	196	584
Amvar-238	GMP synthase - fragment	met/nuc	Metabolism, mucleotide	293	Amvar-238	878	K		amb_var-contig_238	0	1740	877	886	100	99	ExpAA=0.16 First60=0.06 PredHel=0 Topology=o	0				CYT		32.769	6.91			293	0.081	0.098	0.876	_	2	0	10.9	6.8	4.4		Band9_83 |Band9_84 |	Band9 -> 2|	2	23	7.84983		GMP synthase, putative	1E-154	gi|241999384	549	293	696
Amvar-295	Bifunctional ATP sulfurylase/adenosine 5'-phosphosulfate kinase - fragment	met/nuc	Metabolism, mucleotide	175	Amvar-295	525	L		amb_var-contig_295	0	1041	524	633	100	83	ExpAA=0.01 First60=0.00 PredHel=0 Topology=o	0				CYT		19.872	5.14			175	0.052	0.202	0.865	_	2	0	10.9	7.4	6.3								adenylsulfate kinase, putative	3E-074	gi|240989783	280	175	612
Amvar-413	IMP-GMP specific 5'-nucleotidase - fragment	met/nuc	Metabolism, mucleotide	189	Amvar-413	567	H		amb_var-contig_413	0	1124	566	756	100	75	ExpAA=1.64 First60=0.00 PredHel=0 Topology=o	0				CYT		22.234	7.15			189	0.277	0.059	0.662	_	4	0	11.1	5.8	4.2								IMP-GMP specific 5'-nucleotidase, putative	1E-098	gi|241154894	362	188	519
Nuclear export machinery
Amb_var-305	pituitary tumor-transforming 1 interacting protein - truncated at 3 prime	ne	Nuclear export machinery	161	Amb_var-305	480	M		amb_var-contig_305	0	952	479	588	100	82	ExpAA=42.86 First60=19.12 PredHel=2 Topology=i7-29o114-136i	2	27.3	52.8	19.9	SIG	23-24	17.873	8.45	15.36	8.39	161	0.044	0.955	0.034	S	1	10	15.5	4.3	6.2								similar to pituitary tumor-transforming 1 interacting protein	5E-022	gi|224059772	107	111	149
Nuclear regulation
Amb_var-91	histone 1	nr	Nuclear regulation	199	Amb_var-91	600	M	*	amb_var-contig_91	0	1189	599	1043	100	58	ExpAA=0.00 First60=0.00 PredHel=0 Topology=o	0				CYT		20.915	11.05			199	0.109	0.02	0.949	_	1	6	10.6	6.5	11.1	1 | 96 QAGVLKR|SK 0.526 *ProP* |	Band13_139 |Band13_140 |Band13_190 |Band14_77 |Band14_78 |Band14_79 |Band14_80 |Band14_88 |Band14_89 |Band14_90 |Band14_91 |Band15_88 |Band16_74 |Band16_75 |Band17_106 |Band19_23 |	Band14 -> 8| Band13 -> 3| Band16 -> 2|	8	68	34.1709		histone 1	1E-062	gi|172051058	242	205	200
Amb_var-33	histone 1	nr	Nuclear regulation	199	Amb_var-33	600	M	*	amb_var-contig_33	0	1189	599	1034	100	58	ExpAA=0.00 First60=0.00 PredHel=0 Topology=o	0				CYT		20.65	10.9			199	0.159	0.014	0.943	_	2	4	11.1	6.5	9		Band13_139 |Band13_140 |Band14_77 |Band14_78 |Band14_79 |Band14_80 |Band14_89 |Band15_87 |Band15_88 |Band16_74 |Band16_75 |Band16_76 |Band19_23 |	Band14 -> 5| Band16 -> 3| Band13 -> 2| Band15 -> 2|	5	41	20.603		histone 1	2E-062	gi|172051058	242	207	200
Amb_var-115	Microtubule-binding protein (translationally controlled tumor protein)	nr	Nuclear regulation	173	Amb_var-115	522	M	*	amb_var-contig_115	0	1035	521	757	100	69	ExpAA=0.00 First60=0.00 PredHel=0 Topology=o	0				CYT		19.573	4.63			173	0.063	0.087	0.936	_	1	0	10.4	8.1	2.3		Band16_86 |Band16_87 |Band16_88 |Band17_19 |Band17_20 |Band17_21 |Band17_22 |	Band17 -> 4| Band16 -> 3|	4	42	24.2775		histamine release factor	4E-090	gi|67090889	333	173	173
Amb_var-184	Heterochromatin-associated protein HP1	nr	Nuclear regulation	180	Amb_var-184	543	M	*	amb_var-contig_184	0	1076	542	966	100	56	ExpAA=0.00 First60=0.00 PredHel=0 Topology=o	0				CYT		20.358	5.5			180	0.142	0.039	0.886	_	2	2	13.9	6.7	5		Band16_9 |Band16_10 |Band16_11 |Band16_12 |	Band16 -> 4|	4	46	25.5556		conserved hypothetical protein	3E-056	gi|240952268	221	177	188
Amb_var-196	BRCA2 and CDKN1A interacting protein, isoform CRA_a	nr	Nuclear regulation	285	Amb_var-196	858	M	*	amb_var-contig_196	0	1701	857	1040	100	83	ExpAA=0.00 First60=0.00 PredHel=0 Topology=o	0				CYT		32.427	4.33			285	0.107	0.031	0.931	_	1	0	10.9	3.9	2.1	1 | 9 MSKRQKR|LG 0.724 *ProP* |							CDK inhibitor P21 binding protein, putative	1E-119	gi|241708915	432	330	329
Amb_var-377	H3 histone, family 3A	nr	Nuclear regulation	136	Amb_var-377	411	M	*	amb_var-contig_377	0	815	410	957	100	43	ExpAA=0.00 First60=0.00 PredHel=0 Topology=i	0				CYT		15.351	11.27			136	0.374	0.052	0.642	_	4	4	11.8	5.9	4.4		Band17_99 |Band18_23 |Band18_24 |Band18_25 |Band19_10 |Band19_11 |Band20_16 |Band20_17 |Band22_15 |Band22_16 |	Band18 -> 3| Band19 -> 2| Band20 -> 2| Band22 -> 2|	3	26	19.1176		hypothetical protein isoform 1	1E-069	gi|156548621	265	136	144
Amb_var-86	death-associated protein	nr	Nuclear regulation	107	Amb_var-86	324	M	*	amb_var-contig_86	0	642	323	1093	100	30	ExpAA=0.00 First60=0.00 PredHel=0 Topology=o	0				CYT		11.548	6.97			107	0.103	0.044	0.917	_	1	5	15.9	6.5	10.3								death-associated protein	3E-041	gi|114153188	171	108	108
Amb_var-99	mapmodulin-like protein	nr	Nuclear regulation	262	Amb_var-99	789	M	*	amb_var-contig_99	0	1564	788	1070	100	74	ExpAA=0.02 First60=0.02 PredHel=0 Topology=o	0				CYT		29.865	3.97			262	0.095	0.077	0.913	_	1	0	7.6	8	3.1		Band14_92 |Band14_93 |Band14_94 |Band14_95 |	Band14 -> 4|	4	60	22.9008		Mapmodulin, putative	1E-121	gi|241042409	439	264	248
Amvar-1136	DNA polymerase delta processivity factor (proliferating cell nuclear antigen) - truncated at 3 prime	nr	Nuclear regulation	230	Amvar-1136	689	M		amb_var-contig_1136	0	1366	688	793	100	87	ExpAA=0.00 First60=0.00 PredHel=0 Topology=o	0				CYT		25.228	4.78			230	0.059	0.275	0.714	_	3	2	15.2	5.2	2.2	1 | 149 EFQRICR|DL 0.528 *ProP* |	Band14_60 |Band14_61 |Band14_62 |	Band14 -> 3|	3	40	17.3913		DNA polymerase delta processivity factor, putative	1E-110	gi|241747703	400	230	261
Amvar-1292	Nucleosome remodeling factor, subunit CAF1/NURF55/MSI1 - truncated at 3 prime	nr	Nuclear regulation	179	Amvar-1292	536	M		amb_var-contig_1292	0	1063	535	671	100	80	ExpAA=0.01 First60=0.01 PredHel=0 Topology=o	0				CYT		20.251	5.21			179	0.025	0.189	0.957	_	2	1	12.8	6.7	6.7								retinoblastoma-binding protein, putative	3E-099	gi|240978519	363	174	424
Amvar-1527	CDK9 kinase-activating protein cyclin T - truncated at 3 prime	nr	Nuclear regulation	136	Amvar-1527	408	M		amb_var-contig_1527	0	809	407	565	100	72	ExpAA=0.02 First60=0.01 PredHel=0 Topology=o	0				CYT		15.626	5.68			136	0.218	0.08	0.673	_	3	2	11.8	2.2	5.1								cyclin, putative	8E-062	gi|241293348	239	138	152
Amvar-1693	DNA-binding protein C1D involved in regulation of double-strand break repair - truncated at 5 prime	nr	Nuclear regulation	145	Amvar-1693	438	V	*	amb_var-contig_1693	0	868	437	672	100	65	ExpAA=1.90 First60=0.55 PredHel=0 Topology=o	0				CYT		16.373	9.76			145	0.132	0.183	0.773	_	3	0	10.3	4.1	6.2	1 | 144 EPPRKKR|R- 0.627 *ProP* |							sun-cor steroid hormone receptor co-repressor, putative	1E-041	gi|240976663	172	145	165
Amvar-1702	Transposase, Tn3 - fragment	nr	Nuclear regulation	247	Amvar-1702	738	P		amb_var-contig_1702	0	1447	736	741	99	99	ExpAA=0.00 First60=0.00 PredHel=0 Topology=o	0				CYT		28.102	8.96			247	0.2	0.073	0.793	_	3	0	14.2	3.6	4.5								similar to Tigger transposable element-derived protein 6, partial	3E-052	gi|193615519	209	206	442
Amvar-1828	nuclear distribution gene C homolog - truncated at 3 prime	nr	Nuclear regulation	171	Amvar-1828	512	M		amb_var-contig_1828	0	1015	511	568	100	90	ExpAA=0.00 First60=0.00 PredHel=0 Topology=o	0				CYT		19.492	5.05			171	0.046	0.15	0.887	_	2	0	7.6	6.4	1.8		Band12_138 |						nuclear distribution protein NUDC, putative	4E-062	gi|241802023	240	173	327
Amvar-1950	microtubule-binding protein	nr	Nuclear regulation	134	Amvar-1950	401	M	*	amb_var-contig_1950	0	795	400	475	100	84	ExpAA=0.01 First60=0.01 PredHel=0 Topology=o	0				CYT		15.743	6.95			134	0.132	0.067	0.868	_	2	0	8.2	5.2	3		Band14_148 |						microtubule-binding protein, putative	8E-073	gi|242002124	275	134	283
Amvar-255	Protein involved in chromosome segregation - fragment	nr	Nuclear regulation	230	Amvar-255	690	G		amb_var-contig_255	0	1368	689	798	100	86	ExpAA=0.01 First60=0.00 PredHel=0 Topology=o	0				CYT		25.8	10.44			230	0.739	0.017	0.452	M	4	13	17.8	6.1	6.5	2 | 13 MDTRKAR|PA 0.555 *ProP* | 63 SATRPRR|SS 0.737 *ProP* |							Kinetochore protein NDC80 homolog	1E-014	gi|223648984	83.6	137	640
Amvar-258	SWI/SNF transcription activation complex subunit	nr	Nuclear regulation	140	Amvar-258	423	M	*	amb_var-contig_258	0	825	423	579	99	73	ExpAA=0.01 First60=0.01 PredHel=0 Topology=o	0				CYT		15.906	9.07			140	0.154	0.024	0.912	_	2	2	10	10.7	4.3								brahma/SWI2-related protein BRG-1	3E-050	gi|241561673	201	140	404
Amvar-293	Phosphotyrosyl phosphatase activator - truncated at 3 prime	nr	Nuclear regulation	126	Amvar-293	378	M		amb_var-contig_293	0	749	377	597	100	63	ExpAA=0.00 First60=0.00 PredHel=0 Topology=o	0				CYT		14.578	5.23			126	0.08	0.071	0.904	_	1	4	14.3	4	6.3								phosphotyrosyl phosphatase activator, putative	1E-033	gi|242000654	145	99	101
Amvar-294	Phosphotyrosyl phosphatase activator - truncated at 5 prime	nr	Nuclear regulation	95	Amvar-294	288	I	*	amb_var-contig_294	1e-164	571	287	549	100	52	ExpAA=0.10 First60=0.01 PredHel=0 Topology=o	0				CYT		10.775	9.34			95	0.067	0.143	0.893	_	2	2	9.5	7.4	7.4								similar to MGC115427 protein	5E-031	gi|156544165	137	95	349
Amvar-306	Cell division cycle 37 protein, CDC37 - truncated at 3 prime	nr	Nuclear regulation	264	Amvar-306	791	M		amb_var-contig_306	0	1568	790	806	100	98	ExpAA=0.01 First60=0.00 PredHel=0 Topology=o	0				CYT		31.566	7.02			264	0.057	0.047	0.955	_	1	0	7.6	2.3	3								cell division cycle regulator protein, putative	1E-128	gi|241747021	460	264	363
Amvar-310	Uncharacterized conserved protein, contains chromo domain - truncated at 3 prime	nr	Nuclear regulation	200	Amvar-310	600	M		amb_var-contig_310	0	1189	599	1106	100	54	ExpAA=0.00 First60=0.00 PredHel=0 Topology=o	0				CYT		21.926	9.39			200	0.209	0.041	0.852	_	2	34	23.5	5.5	9								nucleolin, putative	1E-048	gi|241709622	196	211	465
Amvar-325	Structural maintenance of chromosome protein SMC5/Spr18, SMC superfamily - fragment	nr	Nuclear regulation	238	Amvar-325	714	L		amb_var-contig_325	0	1415	713	759	100	94	ExpAA=0.00 First60=0.00 PredHel=0 Topology=o	0				CYT		27.232	5.91			238	0.417	0.032	0.697	_	4	0	12.6	4.2	3.4								similar to Structural maintenance of chromosomes 5	4E-046	gi|115954844	188	239	1032
Amvar-713	nucleotide binding protein 2 - fragment	nr	Nuclear regulation	231	Amvar-713	690	L		amb_var-contig_713	0	1368	689	724	100	95	ExpAA=0.25 First60=0.24 PredHel=0 Topology=o	0				BL	34-35	24.844	5.97	21.53	5.47	231	0.033	0.506	0.463	S	5	0	10.4	10	6.9								hypothetical protein BRAFLDRAFT_275293	2E-095	gi|260801331	352	230	266
Proteassome machinery
Amb_var-1445	Ubiquitin-protein ligase - truncated at 5 prime	prot	Proteasome machinery	153	Amb_var-1445	462	A	*	amb_var-contig_1445	0	916	461	702	100	66	ExpAA=0.00 First60=0.00 PredHel=0 Topology=o	0				CYT		17.631	8.62			153	0.31	0.045	0.719	_	3	0	9.2	2.6	9.2		Band17_42 |Band17_43 |Band17_44 |Band17_45 |	Band17 -> 4|	4	53	34.6405		similar to ubiquitin-conjugating enzyme E2I	2E-077	gi|91084299	291	153	154
Amb_var-903	Ubiquitin-protein ligase	prot	Proteasome machinery	151	Amb_var-903	456	M	*	amb_var-contig_903	0	904	455	727	100	63	ExpAA=0.01 First60=0.00 PredHel=0 Topology=o	0				CYT		17.035	5.73			151	0.498	0.03	0.567	_	5	1	8.6	4.6	9.3		Band18_26 |Band18_27 |	Band18 -> 2|	2	28	18.543		ubiquitin protein ligase, putative	2E-076	gi|242046658	287	150	151
amb_var-5-40-0-10-asb-160	Ubiquitin-protein ligase	prot	Proteasome machinery	170	amb_var-5-40-0-10-asb-160	510	M		amb_var-contig_160	0	1011	509	615	100	83	ExpAA=0.07 First60=0.00 PredHel=0 Topology=o	0				CYT		19.118	6.09			170	0.161	0.042	0.874	_	2	2	7.6	4.1	7.6	1 | 11 AVQRIKR|EF 0.538 *ProP* |							ubiquitin protein ligase, putative	5E-085	gi|242001030	316	160	198
Amvar-1362	ubiquitin protein ligase	prot	Proteasome machinery	165	Amvar-1362	498	M	*	amb_var-contig_1362	0	987	497	667	100	75	ExpAA=0.02 First60=0.01 PredHel=0 Topology=o	0				CYT		18.793	4.96			165	0.506	0.05	0.458	M	5	1	13.3	3.6	8.5								ubiquitin protein ligase, putative	7E-091	gi|241618431	335	165	165
Amb_var-151	SCF ubiquitin ligase, Skp1 component	prot	Proteasome machinery	162	Amb_var-151	489	M	*	amb_var-contig_151	0	969	488	755	100	65	ExpAA=0.01 First60=0.00 PredHel=0 Topology=o	0				CYT		18.549	4.41			162	0.072	0.099	0.914	_	1	0	9.9	3.1	5.6		Band17_55 |Band17_56 |Band17_57 |	Band17 -> 3|	3	48	29.6296		SCF ubiquitin ligase complex	4E-089	gi|67083917	330	162	162
Amb_var-1974	hypothetical secreted protein - truncated at 3 prime	prot	Proteasome machinery	161	Amb_var-1974	480	M		amb_var-contig_1974	0	952	479	638	100	75	ExpAA=22.26 First60=22.14 PredHel=1 Topology=i13-35o	1	13.7	78.3	8.1	SIG	33-34	17.948	5.74	14.152	4.91	161	0.03	0.972	0.023	S	1	2	11.2	4.3	9.3								hypothetical protein BRAFLDRAFT_238722	2E-014	gi|260800644	81.6	125	267
Amb_var-420	hypothetical conserved protein	prot	Proteasome machinery	75	Amb_var-420	228	M	*	amb_var-contig_420	1e-128	452	227	566	100	40	ExpAA=0.00 First60=0.00 PredHel=0 Topology=i	0				CYT		8.275	7.76			75	0.095	0.055	0.901	_	1	5	14.7	8	8								anaphase-promoting complex subunit CDC26, putative	1E-016	gi|241149744	89	75	64
Amvar-1182	Det1 complexing ubiquitin ligase	prot	Proteasome machinery	106	Amvar-1182	321	M	*	amb_var-contig_1182	0	636	320	744	100	43	ExpAA=0.00 First60=0.00 PredHel=0 Topology=o	0				CYT		12.163	9.46			106	0.35	0.029	0.81	_	3	8	24.5	2.8	5.7								DET1- and DDB1-associated protein, putative	3E-031	gi|241997830	137	77	80
Amvar-1414	GDI interacting protein 3 - fragment	prot	Proteasome machinery	209	Amvar-1414	627	G		amb_var-contig_1414	0	1243	626	760	100	83	ExpAA=0.00 First60=0.00 PredHel=0 Topology=o	0				CYT		23.835	5.13			209	0.401	0.086	0.482	_	5	2	7.7	6.2	8.1		Band11_170 |						UBX domain-containing protein, putative	8E-061	gi|241155999	236	197	477
Amvar-1572	Predicted ubiquitin regulatory protein - truncated at 3 prime	prot	Proteasome machinery	163	Amvar-1572	488	M		amb_var-contig_1572	0	967	487	560	100	87	ExpAA=0.00 First60=0.00 PredHel=0 Topology=o	0				CYT		17.742	4.77			163	0.067	0.104	0.911	_	1	7	14.7	4.9	3.7								SAPK substrate protein 1-A, putative	4E-040	gi|241371867	167	158	164
Amvar-1887	proteasome_alpha_type_1 - fragment	prot	Proteasome machinery	239	Amvar-1887	715	D		amb_var-contig_1887	0	1417	714	722	100	99	ExpAA=0.04 First60=0.00 PredHel=0 Topology=o	0				CYT		26.598	6.53			239	0.108	0.057	0.909	_	1	0	11.3	5.9	4.6		Band13_133 |Band13_134 |Band13_135 |Band13_136 |	Band13 -> 4|	4	40	16.7364		proteasome subunit alpha type, putative	1E-107	gi|242003283	390	236	293
Amvar-1949	26S proteasome regulatory complex, subunit RPN12/PSMD8 - fragment	prot	Proteasome machinery	209	Amvar-1949	625	A		amb_var-contig_1949	0	1239	624	653	100	96	ExpAA=0.01 First60=0.01 PredHel=0 Topology=o	0				CYT		24.088	5.18			209	0.063	0.179	0.88	_	2	1	11.5	2.4	4.8		Band14_121 |						hypothetical protein BRAFLDRAFT_211866	4E-081	gi|260803784	304	201	256
Amvar-239	26S proteasome plays a major role in eukaryotic protein breakdown - truncated at 3 prime	prot	Proteasome machinery	145	Amvar-239	435	M		amb_var-contig_239	0	862	434	704	100	62	ExpAA=0.04 First60=0.02 PredHel=0 Topology=o	0				CYT		16.25	9.23			145	0.077	0.108	0.873	_	2	0	13.8	4.8	2.8								26S proteasome regulatory complex, subunit RPN10/PSMD4, putative	5E-072	gi|241565774	273	145	228
Amvar-312	26S proteasome subunit RPN7 - truncated at 3 prime	prot	Proteasome machinery	222	Amvar-312	665	M		amb_var-contig_312	0	1318	664	725	100	92	ExpAA=0.11 First60=0.00 PredHel=0 Topology=o	0				CYT		25.576	5.33			222	0.055	0.061	0.953	_	1	0	10.8	3.6	1.8								26S proteasome regulatory complex, subunit RPN7/PSMD6, putative	1E-105	gi|241554871	383	222	389
Amvar-336	26S proteasome regulatory complex component - fragment	prot	Proteasome machinery	257	Amvar-336	770	A		amb_var-contig_336	0	1526	769	777	100	99	ExpAA=0.00 First60=0.00 PredHel=0 Topology=o	0				CYT		29.046	7.05			257	0.245	0.044	0.779	_	3	0	10.9	2.7	2.7								similar to Proteasome p44.5 subunit CG10149-PB	5E-099	gi|189241162	364	231	417
Amvar-410	membrane-associated ring finger (C3HC4) 6 - fragment	prot	Proteasome machinery	241	Amvar-410	723	Q		amb_var-contig_410	0	1433	722	740	100	98	ExpAA=42.69 First60=0.00 PredHel=2 Topology=i87-109o136-158i	2	18.3	11.2	70.5	CYT		27.175	4.95			241	0.2	0.072	0.766	_	3	0	10.4	6.6	8.7								similar to KIAA0597 protein	1E-099	gi|126320987	366	281	953
Amvar-425	26S proteasome regulatory complex, ATPase RPT6 - truncated at 3 prime	prot	Proteasome machinery	226	Amvar-425	675	M		amb_var-contig_425	0	1338	674	679	100	99	ExpAA=0.00 First60=0.00 PredHel=0 Topology=o	0				CYT		25.04	7.79			226	0.07	0.109	0.91	_	1	0	8.8	6.2	5.8		Band11_162 |						similar to 26S protease regulatory subunit 8 isoform 1	1E-106	gi|66520165	389	214	405
Amvar-443	Uncharacterized conserved protein - truncated at 3 prime	prot	Proteasome machinery	163	Amvar-443	489	M		amb_var-contig_443	0	969	488	877	100	56	ExpAA=0.00 First60=0.00 PredHel=0 Topology=o	0				CYT		18.31	9.18			163	0.145	0.05	0.894	_	2	1	11	6.7	1.8								E3 ubiquitin ligase, putative	2E-075	gi|241560360	284	163	377
Amvar-637	26S proteasome regulatory complex, subunit RPN3/PSMD3 - fragment	prot	Proteasome machinery	228	Amvar-637	681	R		amb_var-contig_637	0	1350	680	686	100	99	ExpAA=0.00 First60=0.00 PredHel=0 Topology=o	0				CYT		26.616	9.94			228	0.396	0.035	0.722	_	4	0	11	3.1	3.1		Band18_45 |						similar to 26S proteasome regulatory subunit S3	6E-096	gi|156542793	353	228	497
Protein export machinery
Amb_var-734	ADP ribosylation factor 79F - truncated at 3 prime	pe	Protein export machinery	186	Amb_var-734	558	M		amb_var-contig_734	0	1106	557	703	100	79	ExpAA=0.04 First60=0.03 PredHel=0 Topology=o	0				CYT		21.089	5.49			186	0.24	0.107	0.649	_	3	0	10.8	8.1	1.6		Band17_1 |Band17_2 |Band17_3 |Band17_4 |Band17_5 |Band17_6 |Band17_7 |Band17_8 |Band17_9 |Band18_1 |Band18_2 |Band18_3 |Band18_4 |Band18_5 |Band18_6 |Band18_7 |	Band17 -> 9| Band18 -> 7|	9	135	72.5806		ADP ribosylation factor 79F	3E-096	gi|114153122	353	180	181
Amb_var-134	RAB2, member RAS oncogene family	pe	Protein export machinery	212	Amb_var-134	639	M	*	amb_var-contig_134	0	1267	638	711	100	90	ExpAA=0.35 First60=0.35 PredHel=0 Topology=o	0				CYT		23.476	5.98			212	0.049	0.25	0.798	_	3	7	14.2	9.4	2.4		Band16_16 |Band16_17 |Band16_18 |Band16_19 |Band16_20 |Band16_21 |Band16_22 |Band16_23 |Band17_63 |Band17_64 |Band17_65 |Band17_66 |	Band16 -> 8| Band17 -> 4|	8	106	50		RAS-related protein, putative	1E-117	gi|241999568	423	212	212
Amvar-481	Rab5-related subfamily - truncated at 3 prime	pe	Protein export machinery	179	Amvar-481	536	M		amb_var-contig_481	0	1047	534	807	99	66	ExpAA=0.01 First60=0.01 PredHel=0 Topology=o	0				CYT		19.502	6.83			179	0.366	0.046	0.558	_	5	0	11.7	7.3	2.2		Band15_46 |Band15_47 |Band15_48 |Band15_49 |Band15_70 |Band15_71 |Band16_114 |Band16_115 |	Band15 -> 6| Band16 -> 2|	6	79	44.1341		similar to small GTP binding protein RAB5	4E-085	gi|189237939	317	179	215
Amvar-1915	ADP ribosylation factor 102F - truncated at 5 prime	pe	Protein export machinery	117	Amvar-1915	354	V	*	amb_var-contig_1915	0	702	353	535	100	66	ExpAA=0.01 First60=0.00 PredHel=0 Topology=o	0				CYT		13.513	4.97			117	0.129	0.127	0.764	_	2	0	6.8	6.8	1.7		Band17_4 |Band17_9 |Band17_58 |Band17_59 |Band18_1 |Band18_31 |Band18_32 |	Band17 -> 4| Band18 -> 3|	4	63	53.8462		conserved hypothetical protein	1E-053	gi|170034410	212	115	180
Amvar-480	Rab5-related subfamily - truncated at 3 prime	pe	Protein export machinery	114	Amvar-480	339	M		amb_var-contig_480	0	672	338	678	100	50	ExpAA=0.05 First60=0.01 PredHel=0 Topology=o	0				CYT		12.48	8.62			114	0.363	0.048	0.555	_	5	1	13.2	9.6	2.6		Band15_46 |Band15_47 |Band15_48 |Band15_49 |Band16_114 |Band16_115 |	Band15 -> 4| Band16 -> 2|	4	46	40.3509		RAS-related protein, putative	5E-057	gi|240976227	223	115	175
Amvar-488	GTP-binding nuclear protein RAN1 - truncated at 3 prime	pe	Protein export machinery	142	Amvar-488	423	M		amb_var-contig_488	0	839	422	528	100	80	ExpAA=0.04 First60=0.01 PredHel=0 Topology=o	0				CYT		16.117	9.39			142	0.077	0.088	0.886	_	2	0	8.5	9.9	3.5		Band15_89 |Band15_90 |Band15_91 |	Band15 -> 3|	3	37	26.0563		GTP-binding nuclear protein RAN1, putative	4E-076	gi|241833067	286	144	221
Amb_var-462	GTPase Rab18, small G protein superfamily	pe	Protein export machinery	201	Amb_var-462	606	M	*	amb_var-contig_462	0	1201	605	745	100	81	ExpAA=0.03 First60=0.03 PredHel=0 Topology=o	0				CYT		22.687	5.96			201	0.034	0.278	0.796	_	3	0	13.9	6	1.5		Band17_79 |Band17_80 |	Band17 -> 2|	2	30	14.9254		RAB-18, putative	1E-101	gi|241068895	369	201	201
Amvar-1288	GTP-binding ADP-ribosylation factor Arf6 (dArf3) - fragment	pe	Protein export machinery	137	Amvar-1288	411	K		amb_var-contig_1288	0	815	410	529	100	78	ExpAA=0.04 First60=0.03 PredHel=0 Topology=o	0				CYT		15.835	9.51			137	0.245	0.08	0.698	_	3	0	9.5	8.8	2.9		Band17_75 |Band17_76 |	Band17 -> 2|	2	22	16.0584		GTP-binding ADP-ribosylation factor ARF6, putative	3E-063	gi|241620380	243	146	201
Amvar-1931	Rab6 subfamily - truncated at 3 prime	pe	Protein export machinery	174	Amvar-1931	522	M		amb_var-contig_1931	0	1035	521	633	100	82	ExpAA=0.01 First60=0.01 PredHel=0 Topology=o	0				CYT		19.899	8.8			174	0.348	0.07	0.58	_	4	0	17.2	5.7	1.1								RAS-related protein, putative	4E-093	gi|241723781	343	174	208
Amb_var-1249	Protein involved in glucose derepression and pre-vacuolar endosome protein sorting - truncated at 3 prime	pe	Protein export machinery	177	Amb_var-1249	530	M		amb_var-contig_1249	0	1051	529	655	100	81	ExpAA=0.00 First60=0.00 PredHel=0 Topology=o	0				CYT		20.029	4.91			177	0.18	0.106	0.708	_	3	0	7.9	5.1	1.7		Band13_174 |Band13_175 |	Band13 -> 2|	2	24	13.5593		KOG1656-like protein	2E-083	gi|45386075	311	176	223
Amb_var-219	Protein involved in vacuolar protein sorting - truncated at 3 prime	pe	Protein export machinery	199	Amb_var-219	597	M		amb_var-contig_219	0	1183	596	710	100	84	ExpAA=0.00 First60=0.00 PredHel=0 Topology=o	0				CYT		22.768	4.75			199	0.251	0.059	0.751	_	3	2	8	4	4.5								vacuolar protein-sorting protein, putative	1E-098	gi|241859211	362	199	221
Amb_var-1653	emp24/gp25L/p24 family of membrane trafficking protein - truncated at 3 prime	pe	Protein export machinery	201	Amb_var-1653	601	M		amb_var-contig_1653	0	1191	600	656	100	92	ExpAA=41.10 First60=18.60 PredHel=2 Topology=o5-25i173-195o	2	20.9	5.5	73.6	SIG	20-21	23.025	6.6	20.984	6.59	201	0.087	0.893	0.041	S	1	0	11.9	5	2.5		Band17_31 |Band17_32 |Band17_33 |Band17_34 |Band17_35 |	Band17 -> 5|	5	47	23.3831		transmembrane protein Tmp21, putative	8E-089	gi|241007817	329	194	206
Amvar-96	cop-coated vesicle membrane protein P24	pe	Protein export machinery	206	Amvar-96	621	M	*	amb_var-contig_96	0	1217	621	1362	99	46	ExpAA=24.40 First60=1.56 PredHel=1 Topology=i171-193o	1	10.7	6.3	83	SIG	19-20	23.372	6.16	21.331	5.97	206	0.042	0.912	0.054	S	1	1	15	6.3	2.4		Band16_118 |Band16_119 |Band17_107 |Band17_108 |	Band16 -> 2| Band17 -> 2|	2	20	9.70874		cop-coated vesicle membrane protein P24, putative	1E-092	gi|241623260	342	206	206
Amvar-337	Mitochondrial import inner membrane translocase, subunit TIM8	pe	Protein export machinery	111	Amvar-337	336	M	*	amb_var-contig_337	0	650	334	757	99	44	ExpAA=0.00 First60=0.00 PredHel=0 Topology=o	0				CYT		12.513	5.02			111	0.089	0.058	0.925	_	1	1	14.4	5.4	1.8								mitochondrial import inner membrane translocase subunit Tim8-like protein	4E-041	gi|196476665	170	111	90
Amb_var-155	Protein similar to predicted member of the intramitochondrial sorting protein family	pe	Protein export machinery	204	Amb_var-155	615	M	*	amb_var-contig_155	0	1219	614	801	100	77	ExpAA=1.53 First60=0.00 PredHel=0 Topology=o	0				CYT		23.356	9.85			204	0.372	0.08	0.553	_	5	0	13.7	4.4	4.9								MSF1 protein, putative	7E-056	gi|157167854	220	192	213
Amb_var-195	Vacuolar assembly/sorting protein DID2	pe	Protein export machinery	200	Amb_var-195	603	M	*	amb_var-contig_195	0	1195	602	792	100	76	ExpAA=0.00 First60=0.00 PredHel=0 Topology=o	0				CYT		22.23	7.73			200	0.102	0.097	0.89	_	2	0	15	3.5	1								vacuolar assembly/sorting protein DID2, putative	2E-095	gi|241847689	351	199	205
Amb_var-231	ER lumen protein retaining receptor	pe	Protein export machinery	212	Amb_var-231	639	M	*	amb_var-contig_231	0	1267	638	882	100	72	ExpAA=115.31 First60=16.99 PredHel=5 Topology=o58-80i92-109o119-138i151-168o178-200i	5	45.8	36.8	17.5	SIG	28-29	24.518	9.02	21.236	8.37	212	0.141	0.901	0.022	S	2	0	14.6	3.8	2.4		Band17_96 |Band18_21 |Band18_22 |	Band18 -> 2|	2	27	12.7358		ER lumen protein retaining receptor, putative	2E-098	gi|242014178	362	212	212
Amb_var-361	vesicular mannose-binding lectin - truncated at 3 prime	pe	Protein export machinery	247	Amb_var-361	741	M		amb_var-contig_361	0	1469	740	782	100	95	ExpAA=0.18 First60=0.18 PredHel=0 Topology=o	0				SIG	24-25	27.941	6.34	25.042	5.98	247	0.124	0.862	0.026	S	2	0	10.9	8.9	3.2		Band13_156 |Band13_157 |Band13_158 |	Band13 -> 3|	3	38	15.3846		lectin, putative	1E-128	gi|241751033	462	247	334
Amb_var-455	Putative cargo transport protein EMP24 (p24 protein family) - truncated at 3 prime	pe	Protein export machinery	191	Amb_var-455	570	M		amb_var-contig_455	0	1130	569	641	100	89	ExpAA=36.08 First60=18.04 PredHel=2 Topology=o5-27i171-190o	2	21.5	3.1	75.4	SIG	22-23	21.369	5.15	18.965	4.94	191	0.058	0.843	0.077	S	2	0	14.1	7.3	1.6	1 | 161 VRDRIHR|SI 0.523 *ProP* |	Band17_28 |Band17_29 |Band17_30 |	Band17 -> 3|	3	35	18.3246		cargo transport protein EMP24, putative	4E-091	gi|241010575	337	192	204
Amb_var-487	Vesicle coat complex COPII, GTPase subunit SAR1	pe	Protein export machinery	192	Amb_var-487	579	M	*	amb_var-contig_487	0	1148	578	743	100	78	ExpAA=0.10 First60=0.10 PredHel=0 Topology=o	0				CYT		21.989	6.59			192	0.076	0.413	0.591	_	5	0	10.9	7.8	5.2		Band16_78 |Band16_79 |Band16_80 |Band17_84 |Band17_85 |	Band16 -> 3| Band17 -> 2|	3	42	21.875		vesicle coat complex COPII, GTPase subunit SAR1, putative	1E-100	gi|241176351	368	192	192
Amb_var-505	Prenylated rab acceptor 1	pe	Protein export machinery	198	Amb_var-505	597	M	*	amb_var-contig_505	0	1183	596	789	100	76	ExpAA=61.03 First60=0.00 PredHel=2 Topology=i88-110o144-166i	2	22.2	17.2	60.6	CYT		21.97	7.68			198	0.058	0.267	0.776	_	3	3	12.1	6.1	5.1	1 | 79 ASARVIR|NV 0.557 *ProP* |							prenylated Rab acceptor, putative	2E-089	gi|242002326	331	198	197
Amvar-1046	Predicted member of the intramitochondrial sorting protein family - truncated at 3 prime	pe	Protein export machinery	208	Amvar-1046	624	M		amb_var-contig_1046	0	1221	622	758	99	82	ExpAA=0.00 First60=0.00 PredHel=0 Topology=o	0				CYT		23.317	8.91			208	0.07	0.13	0.878	_	2	0	17.8	5.8	4.3	1 | 178 LTSRTVK|SV 0.607 *ProP* |							protein slowmo, putative	2E-095	gi|241171264	351	198	207
Amvar-1055	Vesicle coat complex COPII, subunit SEC13 - fragment	pe	Protein export machinery	259	Amvar-1055	777	E		amb_var-contig_1055	0	1540	776	781	100	99	ExpAA=0.13 First60=0.07 PredHel=0 Topology=o	0				CYT		28.876	5.33			259	0.093	0.072	0.904	_	1	1	17.8	5.8	2.7								hypothetical protein BRAFLDRAFT_287194	1E-111	gi|260809863	404	261	318
Amvar-1104	Medium subunit of clathrin adaptor complex - truncated at 3 prime	pe	Protein export machinery	97	Amvar-1104	288	M		amb_var-contig_1104	1e-164	571	287	435	100	66	ExpAA=0.01 First60=0.01 PredHel=0 Topology=o	0				CYT		11.028	9.57			97	0.703	0.404	0.054	M	4	0	11.3	5.2	3.1		Band10_159 |						coatomer delta subunit	5E-038	gi|157135042	160	97	519
Amvar-1163	Karyopherin (importin) beta 3 - fragment	pe	Protein export machinery	239	Amvar-1163	715	S		amb_var-contig_1163	0	1417	714	722	100	99	ExpAA=0.14 First60=0.00 PredHel=0 Topology=o	0				CYT		26.872	5.09			239	0.143	0.135	0.563	_	3	0	12.6	2.9	4.2	1 | 75 QSSSKKR|DA 0.677 *ProP* |	Band7_35 |Band7_36 |	Band7 -> 2|	2	30	12.5523		Ran-binding protein, putative	2E-096	gi|241171669	355	239	1097
Amvar-1225	Karyopherin (importin) alpha - truncated at 3 prime	pe	Protein export machinery	218	Amvar-1225	652	M		amb_var-contig_1225	0	1292	651	734	100	89	ExpAA=0.28 First60=0.00 PredHel=0 Topology=o	0				CYT		24.522	7.03			218	0.184	0.047	0.888	_	2	0	10.6	4.6	6		Band10_160 |						karyopherin (importin) alpha, putative	2E-097	gi|241096207	358	195	490
Amvar-1313	Putative cargo transport protein ERV29 - truncated at 3 prime	pe	Protein export machinery	186	Amvar-1313	555	M		amb_var-contig_1313	0	1084	553	575	99	96	ExpAA=80.96 First60=0.72 PredHel=3 Topology=o66-88i93-115o161-183i	3	35.5	60.2	4.3	CYT		20.977	8.8			186	0.39	0.214	0.488	_	5	0	9.7	8.1	2.7		Band16_72 |Band16_73 |Band17_77 |	Band16 -> 2|	2	30	16.129		surfeit 4 protein	1E-096	gi|29825569	355	187	273
Amvar-1327	GTPase-activating protein - truncated at 3 prime	pe	Protein export machinery	152	Amvar-1327	456	M		amb_var-contig_1327	0	904	455	687	100	66	ExpAA=0.07 First60=0.00 PredHel=0 Topology=o	0				CYT		17.333	5.88			152	0.265	0.034	0.791	_	3	0	11.2	10.5	3.3								Ras GTPase-activating protein, putative	9E-069	gi|241060077	262	143	755
Amvar-1331	alpha- and gamma-adaptin binding protein - truncated at 3 prime	pe	Protein export machinery	149	Amvar-1331	446	M		amb_var-contig_1331	0	884	445	574	100	78	ExpAA=0.00 First60=0.00 PredHel=0 Topology=o	0				CYT		16.552	4.49			149	0.047	0.22	0.894	_	2	0	10.7	4.7	5.4								hypothetical protein BRAFLDRAFT_83704	1E-014	gi|260829483	82.4	148	239
Amvar-1332	Signal recognition particle, subunit Srp54 - fragment	pe	Protein export machinery	160	Amvar-1332	479	Q		amb_var-contig_1332	0	950	478	528	100	91	ExpAA=0.01 First60=0.00 PredHel=0 Topology=o	0				CYT		17.673	9.54			160	0.153	0.067	0.862	_	2	0	11.9	6.9	1.3								signal recognition particle 54 kD protein, putative	6E-081	gi|241628780	302	161	196
Amvar-1540	vacuolar protein-sorting-associated protein	pe	Protein export machinery	175	Amvar-1540	528	M	*	amb_var-contig_1540	0	1047	527	681	100	78	ExpAA=0.00 First60=0.00 PredHel=0 Topology=o	0				CYT		20.281	4.87			175	0.083	0.252	0.764	_	3	0	13.7	4	3.4								vacuolar protein-sorting-associated protein, putative	6E-084	gi|241993496	313	175	175
Amvar-1582	Mitochondrial import inner membrane translocase, subunit TIM23 - truncated at 3 prime	pe	Protein export machinery	179	Amvar-1582	536	M		amb_var-contig_1582	0	1063	535	632	100	85	ExpAA=45.18 First60=0.12 PredHel=2 Topology=i63-85o114-136i	2	24.6	16.2	59.2	CYT		18.5	9.2			179	0.106	0.09	0.87	_	2	0	12.3	17.9	4.5		Band17_90 |Band17_91 |Band18_29 |Band18_30 |	Band17 -> 2| Band18 -> 2|	2	32	17.8771		mitochondrial import inner membrane translocase, subunit TIM23, putative	7E-090	gi|241998188	332	179	197
Amvar-159	Vesicle coat complex COPI, beta' subunit - truncated at 3 prime	pe	Protein export machinery	298	Amvar-159	892	M		amb_var-contig_159	0	1754	892	1000	99	89	ExpAA=0.00 First60=0.00 PredHel=0 Topology=o	0				CYT		34.228	6.3			298	0.241	0.074	0.727	_	3	1	12.8	5.4	4								vesicle coat complex COPI, beta' subunit, putative	1E-177	gi|241701693	625	298	927
Amvar-1600	Uncharacterized conserved protein predicted to be involved in protein sorting - truncated at 3 prime	pe	Protein export machinery	213	Amvar-1600	637	M		amb_var-contig_1600	0	1263	636	740	100	86	ExpAA=0.00 First60=0.00 PredHel=0 Topology=o	0				CYT		24.416	6.63			213	0.323	0.071	0.675	_	4	0	5.6	5.6	3.3								MGC81952 protein	6E-065	gi|147903240	250	199	200
Amvar-2020	Translocon-associated protein (TRAP) - truncated at 3 prime	pe	Protein export machinery	171	Amvar-2020	510	M		amb_var-contig_2020	0	1011	509	606	100	84	ExpAA=10.65 First60=10.42 PredHel=0 Topology=o	0				SIG	27-28	18.982	4.34	15.946	4.2	171	0.022	0.96	0.048	S	1	4	15.8	6.4	6.4								translocon-associated protein subunit alpha	1E-074	gi|196476660	281	161	163
Amvar-221	Uncharacterized mRNA-associated protein RAP55 - truncated at 3 prime	pe	Protein export machinery	190	Amvar-221	570	M		amb_var-contig_221	0	1130	569	819	100	70	ExpAA=0.00 First60=0.00 PredHel=0 Topology=o	0				CYT		20.05	7.91			190	0.141	0.077	0.798	_	2	25	20.5	8.4	12.6								MGC82934 protein	1E-045	gi|148226583	186	229	471
Amvar-250	Golgi reassembly stacking protein GRASP65, contains PDZ domain - truncated at 3 prime	pe	Protein export machinery	128	Amvar-250	381	M		amb_var-contig_250	0	755	380	465	100	82	ExpAA=0.02 First60=0.01 PredHel=0 Topology=o	0				CYT		13.762	5.65			128	0.21	0.073	0.764	_	3	0	13.3	11.7	3.9								hypothetical protein BRAFLDRAFT_118294	3E-054	gi|260807359	214	128	503
Amvar-315	Ran-binding protein RANBP1 - fragment	pe	Protein export machinery	139	Amvar-315	416	E		amb_var-contig_315	0	825	415	598	100	70	ExpAA=0.00 First60=0.00 PredHel=0 Topology=o	0				CYT		16.182	5.99			139	0.076	0.092	0.916	_	1	0	9.4	4.3	5								Ran-binding protein, putative	2E-057	gi|242002064	224	139	258
Amvar-318	VAMP-associated protein involved in inositol metabolism - truncated at 3 prime	pe	Protein export machinery	229	Amvar-318	685	M		amb_var-contig_318	0	1352	684	851	99	80	ExpAA=0.00 First60=0.00 PredHel=0 Topology=o	0				CYT		25.395	6.61			229	0.084	0.089	0.908	_	1	10	14.4	3.1	7		Band14_100 |Band14_101 |Band14_102 |	Band14 -> 3|	3	32	13.9738		VAMP-associated protein involved in inositol metabolism, putative	1E-106	gi|241735349	387	234	264
Amvar-363	Signal recognition particle receptor, alpha subunit - truncated at 3 prime	pe	Protein export machinery	230	Amvar-363	690	M		amb_var-contig_363	0	1368	689	780	100	88	ExpAA=0.28 First60=0.28 PredHel=0 Topology=o	0				CYT		25.957	9.17			230	0.064	0.795	0.179	S	2	2	10.9	4.8	2.6								signal recognition particle receptor, alpha subunit, putative	4E-096	gi|241812131	354	231	289
Amvar-440	Predicted small GTPase involved in nuclear protein import - truncated at 3 prime	pe	Protein export machinery	228	Amvar-440	683	M		amb_var-contig_440	0	1354	682	705	100	97	ExpAA=0.00 First60=0.00 PredHel=0 Topology=o	0				CYT		25.568	4.82			228	0.041	0.102	0.963	_	1	0	13.2	5.7	3.1								small GTPase involved in nuclear protein import, putative	1E-113	gi|241708920	410	228	379
Amvar-446	Vacuolar protein sorting-associated protein 26 - truncated at 3 prime	pe	Protein export machinery	233	Amvar-446	698	M		amb_var-contig_446	0	1370	698	745	99	94	ExpAA=0.01 First60=0.00 PredHel=0 Topology=o	0				CYT		26.865	6.47			233	0.056	0.1	0.919	_	1	0	10.7	6.9	2.1								H(beta)58 protein, putative	1E-125	gi|242002412	452	233	315
Amvar-453	Adaptin N terminal region - truncated at 3 prime	pe	Protein export machinery	212	Amvar-453	634	M		amb_var-contig_453	0	1241	632	688	99	92	ExpAA=0.31 First60=0.06 PredHel=0 Topology=o	0				CYT		24.356	6.22			212	0.036	0.184	0.928	_	2	0	8	1.9	6.1								coatomer beta subunit, putative	1E-110	gi|241672283	401	212	763
Amvar-551	protein involved in membrane traffic - fragment	pe	Protein export machinery	94	Amvar-551	281	E		amb_var-contig_551	1e-160	557	280	449	100	63	ExpAA=23.38 First60=14.94 PredHel=1 Topology=i45-67o	1	23.4	28.7	47.9	CYT		10.198	4.89			94	0.038	0.184	0.9	_	2	2	10.6	6.4	2.1		Band18_44 |						protein involved in membrane traffic, putative	5E-028	gi|241616526	127	94	246
Amvar-715	Yip1 domain - truncated at 5 prime	pe	Protein export machinery	202	Amvar-715	609	L	*	amb_var-contig_715	0	1207	608	683	100	89	ExpAA=101.74 First60=5.29 PredHel=5 Topology=i55-72o82-104i117-139o149-171i180-199o	5	50.5	11.4	38.1	CYT		22.366	6.89			202	0.089	0.257	0.774	_	3	1	9.9	5.9	5								protein YIPF6, putative	8E-090	gi|241604216	333	190	188
Amvar-718	GTPase-activating protein - fragment	pe	Protein export machinery	258	Amvar-718	773	E		amb_var-contig_718	0	1532	772	778	100	99	ExpAA=2.28 First60=0.02 PredHel=0 Topology=o	0				CYT		29.987	5.52			258	0.153	0.062	0.839	_	2	0	8.1	3.5	3.1								RAB GTPase-activating protein, putative	7E-046	gi|241622264	187	137	154
Amvar-736	Transport protein Sec61, alpha subunit - truncated at 3 prime	pe	Protein export machinery	221	Amvar-736	663	M		amb_var-contig_736	0	1314	662	738	100	90	ExpAA=106.23 First60=22.82 PredHel=5 Topology=i33-55o75-97i118-138o143-165i172-193o	5	48.4	24	27.6	BL		23.993	5.84			221	0.094	0.602	0.452	S	5	0	9.5	10.4	4.1		Band13_55 |						transport protein Sec61 subunit alpha 2	1E-118	gi|170045155	427	221	476
Amvar-827	Vesicle coat protein clathrin, light chain - truncated at 3 prime	pe	Protein export machinery	211	Amvar-827	633	M		amb_var-contig_827	0	1255	632	774	100	82	ExpAA=0.00 First60=0.00 PredHel=0 Topology=o	0				CYT		24.103	4.74			211	0.072	0.077	0.929	_	1	7	7.6	2.4	10								vesicle coat protein clathrin, light chain, putative	6E-077	gi|241623189	290	209	213
Amvar-893	COP9 signalosome, subunit CSN8	pe	Protein export machinery	194	Amvar-893	585	M	*	amb_var-contig_893	0	1160	584	725	100	81	ExpAA=0.21 First60=0.00 PredHel=0 Topology=o	0				CYT		21.6	4.8			194	0.146	0.073	0.844	_	2	0	10.3	5.7	5.7								MGC80215 protein	5E-048	gi|147903441	194	181	188
Amvar-967	Translocase of outer mitochondrial membrane complex, subunit TOM22	pe	Protein export machinery	160	Amvar-967	483	M	*	amb_var-contig_967	0	957	482	668	100	72	ExpAA=23.27 First60=0.00 PredHel=1 Topology=o92-114i	1	13.8	57.5	28.8	CYT		17.358	4.49			160	0.068	0.039	0.95	_	1	9	16.9	9.4	10								similar to maggie CG14981-PA	1E-030	gi|91090252	135	153	143
Amvar-986	Vacuolar sorting protein VPS24 - truncated at 3 prime	pe	Protein export machinery	201	Amvar-986	600	M		amb_var-contig_986	0	1189	599	696	100	86	ExpAA=0.00 First60=0.00 PredHel=0 Topology=o	0				CYT		22.561	5.48			201	0.246	0.038	0.8	_	3	5	11.9	5	3								vacuolar sorting protein VPS24	8E-098	gi|51011408	359	201	222
Protein modification machinery
Amb_var-112	hypothetical conserved protein - truncated at 3 prime	pm	Protein modification machinery	237	Amb_var-112	708	M		amb_var-contig_112	0	1403	707	812	100	87	ExpAA=0.03 First60=0.03 PredHel=0 Topology=o	0				SIG	18-19	26.475	5.15	24.575	5.06	237	0.031	0.961	0.06	S	1	0	9.7	5.5	2.5		Band10_1 |Band10_2 |Band10_3 |Band10_4 |Band10_5 |Band10_6 |Band10_7 |Band10_8 |Band10_9 |Band10_10 |Band10_11 |Band10_12 |Band10_13 |Band12_131 |	Band10 -> 13|	13	146	61.6034		protein disulfide isomerase-2	1E-108	gi|148717315	394	236	499
Amb_var-56	Protein disulfide isomerase (prolyl 4-hydroxylase beta subunit) - truncated at 3 prime	pm	Protein modification machinery	250	Amb_var-56	748	M		amb_var-contig_56	0	1483	747	804	100	93	ExpAA=0.12 First60=0.12 PredHel=0 Topology=o	0				SIG	16-17	27.966	6.27	26.291	6.07	250	0.027	0.925	0.153	S	2	1	12.4	6.8	4.8		Band10_90 |Band10_91 |Band10_92 |Band10_93 |Band10_94 |Band10_95 |Band10_96 |	Band10 -> 7|	7	87	34.8		protein disulfide isomerase	1E-141	gi|87042250	503	250	487
Amb_var-347	Thiol-disulfide isomerase and thioredoxin - truncated at 3 prime	pm	Protein modification machinery	239	Amb_var-347	716	M		amb_var-contig_347	0	1419	715	804	100	89	ExpAA=6.40 First60=6.40 PredHel=0 Topology=o	0				SIG	29-30	27.41	7.12	24.217	6.33	239	0.301	0.849	0.016	S	3	0	11.3	3.8	4.2		Band11_156 |Band11_157 |Band11_158 |	Band11 -> 3|	3	34	14.2259		GM13413	6E-049	gi|195351388	197	226	412
Amb_var-48	hsp70 family member - truncated at 3 prime	pm	Protein modification machinery	513	Amb_var-48	1536	M		amb_var-contig_48	0	3045	1535	1620	100	95	ExpAA=0.21 First60=0.01 PredHel=0 Topology=o	0				CYT		56.338	6.02			513	0.072	0.165	0.825	_	2	0	13.1	7.8	3.7	1 | 272 ACERAKR|TL 0.518 *ProP* |	Band8_43 |Band8_44 |Band9_1 |Band9_2 |Band9_3 |Band9_4 |Band9_5 |Band9_6 |Band9_7 |Band9_8 |Band9_9 |Band9_10 |Band9_11 |Band9_12 |Band9_13 |Band9_14 |Band9_15 |Band9_16 |Band9_17 |Band9_18 | - truncated	Band9 -> 26| Band13 -> 3| Band8 -> 2| Band11 -> 2| Band22 -> 2|	26	350	68.2261		heat shock protein, putative	0.0	gi|241153675	996	513	648
Amvar-49	heat shock 70 kDa protein - fragment	pm	Protein modification machinery	220	Amvar-49	660	Y		amb_var-contig_49	0	1308	659	741	100	89	ExpAA=0.47 First60=0.00 PredHel=0 Topology=o	0				CYT		24.096	5.21			220	0.189	0.04	0.841	_	2	0	14.1	7.3	4.5		Band9_5 |Band9_6 |Band9_8 |Band9_11 |Band9_13 |Band9_16 |Band9_22 |Band9_25 |Band9_26 |Band11_180 |	Band9 -> 9|	9	119	54.0909		heat shock protein, putative	1E-117	gi|241153675	424	220	648
Amvar-330	heat shock protein 9 - fragment	pm	Protein modification machinery	361	Amvar-330	1080	R		amb_var-contig_330	0	2141	1079	1093	100	99	ExpAA=0.17 First60=0.12 PredHel=0 Topology=o	0				CYT		38.847	5.19			361	0.112	0.098	0.801	_	2	0	11.9	9.7	3.9		Band9_63 |Band9_64 |Band9_65 |Band9_66 |Band9_67 |	Band9 -> 5|	5	61	16.8975		Hsp70, putative	0.0	gi|241119385	681	361	668
Amb_var-791	FKBP-type peptidyl-prolyl cis-trans isomerase - truncated at 3 prime	pm	Protein modification machinery	208	Amb_var-791	623	M		amb_var-contig_791	0	1235	622	714	100	87	ExpAA=0.04 First60=0.04 PredHel=0 Topology=o	0				SIG	19-20	22.859	4.99	20.824	4.84	208	0.059	0.867	0.102	S	2	1	9.6	10.6	5.3		Band15_109 |Band15_110 |	Band15 -> 2|	2	27	12.9808		similar to fk506-binding protein	6E-066	gi|156542024	253	204	239
Amb_var-2057	FKBP-type peptidyl-prolyl cis-trans isomerase - truncated at 3 prime	pm	Protein modification machinery	115	Amb_var-2057	342	M		amb_var-contig_2057	0	678	341	568	100	60	ExpAA=1.21 First60=1.21 PredHel=0 Topology=o	0				SIG	20-21	12.677	8.91	10.581	8.66	115	0.064	0.89	0.045	S	1	2	14.8	10.4	3.5								FKBP-type peptidyl-prolyl cis-trans isomerase, putative	8E-039	gi|241049222	162	110	155
Amb_var-329	thioredoxin	pm	Protein modification machinery	106	Amb_var-329	321	M	*	amb_var-contig_329	0	636	320	820	100	39	ExpAA=0.00 First60=0.00 PredHel=0 Topology=o	0				CYT		12.333	4.58			106	0.053	0.114	0.927	_	1	0	7.5	2.8	2.8		Band19_12 |Band19_13 |Band20_5 |Band20_6 |	Band19 -> 2| Band20 -> 2|	2	25	23.5849		secreted salivary gland peptide, putative	5E-043	gi|242003954	176	107	107
Amvar-1992	Thioredoxin-like protein - truncated at 3 prime	pm	Protein modification machinery	128	Amvar-1992	384	M		amb_var-contig_1992	0	761	383	455	100	84	ExpAA=0.31 First60=0.07 PredHel=0 Topology=o	0				CYT		13.725	5.24			128	0.055	0.118	0.913	_	2	3	15.6	4.7	5.5		Band14_122 |Band14_123 |	Band14 -> 2|	2	27	21.0938		thioredoxin H2 protein, putative	9E-053	gi|240974878	209	128	221
Amvar-1973	thioredoxin-dependent peroxide reductase - truncated at 3 prime	pm	Protein modification machinery	197	Amvar-1973	591	M		amb_var-contig_1973	0	1172	590	693	100	85	ExpAA=1.93 First60=0.00 PredHel=0 Topology=o	0				CYT		21.57	9.27			197	0.893	0.024	0.118	M	2	1	11.7	7.1	6.1		Band16_46 |Band16_47 |Band16_48 |Band16_49 |Band16_50 |Band17_94 |Band17_95 |	Band16 -> 5| Band17 -> 2|	5	64	32.4873		thioredoxin-dependent peroxide reductase	1E-079	gi|241785831	298	197	233
Amb_var-741	thioredoxin peroxidase	pm	Protein modification machinery	240	Amb_var-741	723	M	*	amb_var-contig_741	0	1433	722	735	100	98	ExpAA=15.34 First60=6.98 PredHel=0 Topology=o	0				SIG	25-26	26.574	5.68	24.046	5.36	240	0.133	0.859	0.02	S	2	2	12.9	9.2	5.8		Band15_50 |Band15_51 |Band15_52 |Band15_53 |Band16_61 |Band16_62 |Band16_63 |Band16_64 |	Band15 -> 4| Band16 -> 4|	4	53	22.0833		thioredoxin peroxidase, putative	1E-115	gi|241841263	417	240	291
Amvar-1341	glutathione S-transferase - truncated at 3 prime	pm	Protein modification machinery	104	Amvar-1341	310	M		amb_var-contig_1341	1e-177	615	309	392	100	79	ExpAA=0.01 First60=0.01 PredHel=0 Topology=o	0				CYT		12.016	6.83			104	0.179	0.252	0.507	_	4	1	7.7	7.7	6.7		Band16_77 |						glutathione S-transferase	3E-052	gi|34539115	207	104	223
Amvar-47	glutathione S-transferase - truncated at 3 prime	pm	Protein modification machinery	191	Amvar-47	572	M		amb_var-contig_47	0	1134	571	747	100	77	ExpAA=0.03 First60=0.02 PredHel=0 Topology=o	0				CYT		21.868	8.78			191	0.653	0.044	0.396	M	4	0	8.9	6.8	4.2		Band15_66 |Band15_67 |Band15_68 |Band15_69 |Band16_1 |Band16_2 |Band16_3 |Band16_4 |Band16_5 |Band16_6 |Band16_7 |Band16_8 |Band17_70 |Band17_71 |Band17_72 |Band18_42 |Band18_43 |Band20_9 |Band20_10 | - truncated	Band16 -> 7| Band15 -> 4| Band17 -> 3| Band20 -> 3| Band21 -> 3| Band18 -> 2| Band22 -> 2| Band23 -> 2|	7	76	39.7906		glutathione S-transferase	4E-097	gi|196476641	357	191	218
Amvar-197	heat shock protein 90 - truncated at 3 prime	pm	Protein modification machinery	199	Amvar-197	597	M		amb_var-contig_197	0	1183	596	648	100	92	ExpAA=2.90 First60=0.40 PredHel=0 Topology=o	0				CYT		22.316	4.66			199	0.048	0.113	0.916	_	1	0	16.1	6.5	2		Band8_17 |Band8_18 |Band8_19 |Band8_20 |Band8_21 |Band8_22 |Band8_23 |Band8_24 |Band9_77 |Band9_78 |Band10_131 |Band10_132 |Band10_133 |Band10_134 |Band10_135 |Band12_114 |Band12_115 |Band12_116 |	Band8 -> 8| Band10 -> 5| Band12 -> 3| Band9 -> 2|	8	94	47.2362		heat shock protein 90	1E-104	gi|196476686	381	199	220
Amvar-426	Endoplasmic reticulum glucose-regulated protein (GRP94/endoplasmin), HSP90 family - truncated at 3 prime	pm	Protein modification machinery	208	Amvar-426	622	M		amb_var-contig_426	0	1219	622	771	99	81	ExpAA=3.70 First60=3.69 PredHel=0 Topology=o	0				SIG	20-21	22.712	4.88	20.712	4.8	208	0.032	0.929	0.049	S	1	2	13	6.3	1.9		Band7_27 |Band7_28 |Band7_29 |Band7_30 |Band7_31 |Band8_39 |Band8_40 |Band8_41 |	Band7 -> 5| Band8 -> 3|	5	61	29.3269		tumor rejection antigen (gp96), putative	1E-085	gi|241699688	319	202	789
Amvar-382	chaperonin complex component, TCP-1 eta subunit - truncated at 3 prime	pm	Protein modification machinery	213	Amvar-382	638	M		amb_var-contig_382	0	1265	637	733	100	87	ExpAA=0.00 First60=0.00 PredHel=0 Topology=o	0				CYT		22.953	7.68			213	0.065	0.097	0.916	_	1	1	13.1	7	2.8		Band10_169 |						chaperonin complex component, TCP-1 eta subunit, putative	1E-101	gi|241837585	370	212	533
Amvar-494	Chaperonin complex component, TCP-1 epsilon subunit (CCT5) - truncated at 3 prime	pm	Protein modification machinery	201	Amvar-494	600	M		amb_var-contig_494	0	1189	599	716	100	84	ExpAA=0.00 First60=0.00 PredHel=0 Topology=o	0				CYT		21.718	5.22			201	0.1	0.075	0.873	_	2	0	11.9	7	2								chaperonin subunit, putative	1E-102	gi|241710574	372	201	541
Amb_var-1001	Oligosaccharyltransferase, alpha subunit (ribophorin I) - truncated at 3 prime	pm	Protein modification machinery	173	Amb_var-1001	519	M		amb_var-contig_1001	0	1029	518	687	100	76	ExpAA=19.68 First60=19.68 PredHel=1 Topology=o5-23i	1	10.4	2.9	86.7	SIG	22-23	19.76	7.85	17.179	8.63	173	0.013	0.976	0.049	S	1	0	10.4	3.5	1.7		Band9_72 |Band9_73 |	Band9 -> 2|	2	22	12.7168		ribophorin, putative	1E-062	gi|241103946	242	173	609
Amb_var-166	insulin degrading enzyme - truncated at 3 prime	pm	Protein modification machinery	265	Amb_var-166	794	M		amb_var-contig_166	0	1574	793	808	100	98	ExpAA=0.00 First60=0.00 PredHel=0 Topology=o	0				SIG	17-18	29.681	6.3	27.678	5.93	265	0.899	0.081	0.033	M	1	1	15.8	4.9	4.2								similar to insulin-degrading enzyme, partial	3E-072	gi|198412834	275	195	629
Amb_var-1660	ARMET-like protein precursor - truncated at 3 prime	pm	Protein modification machinery	83	Amb_var-1660	248	M		amb_var-contig_1660	1e-140	492	247	450	100	55	ExpAA=11.73 First60=11.73 PredHel=0 Topology=o	0				SIG	19-20	9.331	6.07	7.182	6.11	83	0.018	0.963	0.06	S	1	0	13.3	7.2	1.2								arginine-rich protein, putative	5E-024	gi|242002184	113	73	179
Amb_var-185	Oligosaccharyltransferase, gamma subunit - truncated at 3 prime	pm	Protein modification machinery	232	Amb_var-185	693	M		amb_var-contig_185	0	1374	692	805	100	86	ExpAA=43.73 First60=7.76 PredHel=2 Topology=o183-202i209-231o	2	17.7	79.3	3	SIG	24-25	26.469	9.82	23.974	9.96	232	0.021	0.961	0.079	S	1	0	11.6	4.7	3		Band15_97 |Band15_98 |	Band15 -> 2|	2	23	9.91379		putative secreted salivary gland peptide	2E-087	gi|56159969	325	238	335
Amb_var-2010	cathepsin L-like cysteine proteinase A - truncated at 3 prime	pm	Protein modification machinery	156	Amb_var-2010	465	M		amb_var-contig_2010	0	922	464	550	100	85	ExpAA=0.21 First60=0.21 PredHel=0 Topology=o	0				SIG	16-17	17.311	9.52	15.677	9.49	156	0.069	0.913	0.037	S	1	0	13.5	8.3	3.2		Band14_152 |Band15_103 |						cathepsin L-like cysteine proteinase A	2E-068	gi|33348834	261	156	332
Amb_var-217	Oligosaccharyltransferase, alpha subunit (ribophorin I)	pm	Protein modification machinery	175	Amb_var-217	528	M	*	amb_var-contig_217	0	1047	527	724	100	73	ExpAA=2.00 First60=2.00 PredHel=0 Topology=o	0				SIG	20-21	19.004	6.28	16.847	6.12	175	0.04	0.944	0.032	S	1	3	16.6	5.1	6.3		Band9_79 |Band9_80 |	Band9 -> 2|	2	33	18.8571		ribophorin, putative	5E-048	gi|241103946	193	158	609
Amb_var-227	hypothetical secreted protein - truncated at 3 prime	pm	Protein modification machinery	264	Amb_var-227	792	M		amb_var-contig_227	0	1570	791	824	100	96	ExpAA=22.20 First60=22.20 PredHel=1 Topology=i17-39o	1	8.3	85.2	6.4	SIG	37-38	28.682	9.18	24.513	9.05	264	0.039	0.868	0.174	S	2	20	23.5	3.4	8.7	1 | 141 SRRRHSR|NV 0.500 *ProP* |							gamma-interferon inducible lysosomal thiol reductase, putative	1E-019	gi|241730566	100	214	385
Amb_var-27	cathepsin L-like cysteine proteinase B	pm	Protein modification machinery	337	Amb_var-27	1014	M	*	amb_var-contig_27	0	2010	1013	1167	100	87	ExpAA=4.89 First60=4.89 PredHel=0 Topology=o	0				SIG	17-18	37.653	5.9	35.875	5.79	337	0.043	0.937	0.041	S	1	1	13.1	10.1	2.7		Band12_145 |Band14_152 |Band15_103 |						cathepsin L-like cysteine proteinase B	1E-173	gi|33348836	612	337	335
Amb_var-328	Gamma-interferon inducible lysosomal thiol reductase	pm	Protein modification machinery	214	Amb_var-328	645	M	*	amb_var-contig_328	0	1279	644	711	100	91	ExpAA=18.66 First60=18.65 PredHel=1 Topology=i7-29o	1	10.3	86.4	3.3	SIG	29-30	23.149	6.64	20.063	6.16	214	0.071	0.936	0.018	S	1	29	23.8	6.1	7								gamma-interferon inducible lysosomal thiol reductase, putative	3E-028	gi|241734997	128	111	219
Amb_var-684	hypothetical conserved secreted protein	pm	Protein modification machinery	165	Amb_var-684	498	M	*	amb_var-contig_684	0	987	497	630	100	79	ExpAA=0.49 First60=0.49 PredHel=0 Topology=o	0				SIG	-1	17.601	6.29			165	0.809	0.174	0.048	M	2	0	11.5	6.7	3.6		Band20_19 |						secreted protein, putative	4E-056	gi|241859419	220	156	150
Amb_var-714	hypothetical conserved protein - truncated at 3 prime	pm	Protein modification machinery	214	Amb_var-714	642	M		amb_var-contig_714	0	1273	641	699	100	92	ExpAA=0.06 First60=0.04 PredHel=0 Topology=o	0				BL		23.644	5.76			214	0.211	0.352	0.382	_	5	0	14.5	5.6	6.1		Band16_117 |						Parkinson disease 7 domain-containing protein, putative	1E-116	gi|241177230	420	214	227
Amb_var-98	BTSP - truncated at 3 prime	pm	Protein modification machinery	207	Amb_var-98	619	M		amb_var-contig_98	0	1227	618	745	100	83	ExpAA=2.61 First60=2.61 PredHel=0 Topology=o	0				SIG	18-19	23.348	5.63	21.384	5.44	207	0.137	0.852	0.044	S	2	0	11.1	5.3	2.9		Band14_39 |Band14_40 |Band14_41 |Band14_42 |Band14_43 |Band14_44 |Band14_45 |Band17_109 |Band17_110 |	Band14 -> 7| Band17 -> 2|	7	92	44.4444		protein disulfide isomerase	1E-101	gi|260908560	372	208	244
Amvar-1007	Endoplasmic reticulum membrane-associated oxidoreductin involved in disulfide bond formation - truncated at 3 prime	pm	Protein modification machinery	213	Amvar-1007	638	M		amb_var-contig_1007	0	1265	637	747	100	85	ExpAA=0.05 First60=0.05 PredHel=0 Topology=o	0				SIG	19-20	24.532	4.59	22.552	4.49	213	0.036	0.845	0.139	S	2	0	14.1	4.2	3.3	1 | 205 SAHRIWR|SI 0.563 *ProP* |							similar to conserved hypothetical protein	8E-062	gi|156544758	240	218	484
Amvar-1091	glutathione S-transferase - truncated at 3 prime	pm	Protein modification machinery	104	Amvar-1091	311	M		amb_var-contig_1091	1e-178	617	310	548	100	57	ExpAA=0.00 First60=0.00 PredHel=0 Topology=o	0				CYT		11.773	7.84			104	0.673	0.036	0.286	M	4	2	8.7	4.8	11.5								glutathione S-transferase, putative	1E-035	gi|241119557	152	103	124
Amvar-1372	ubiquitin-activating enzyme - truncated at 3 prime	pm	Protein modification machinery	232	Amvar-1372	696	M		amb_var-contig_1372	0	1380	695	717	100	97	ExpAA=0.34 First60=0.23 PredHel=0 Topology=o	0				CYT		26.152	6.38			232	0.096	0.064	0.905	_	1	0	5.2	7.8	6.9								ubiquitin-activating enzyme, putative	1E-116	gi|241812535	420	239	241
Amvar-1562	Chaperonin complex component, TCP-1 theta subunit (CCT8) - truncated at 3 prime	pm	Protein modification machinery	115	Amvar-1562	344	M		amb_var-contig_1562	0	682	343	465	100	74	ExpAA=0.01 First60=0.00 PredHel=0 Topology=o	0				CYT		12.171	5.23			115	0.619	0.054	0.271	M	4	0	12.2	7.8	2.6		Band10_155 |						chaperonin complex component, TCP-1 theta subunit, putative	2E-051	gi|241678427	204	115	544
Amvar-158	Mitochondrial chaperonin, Cpn60/Hsp60p - truncated at 3 prime	pm	Protein modification machinery	385	Amvar-158	1152	M		amb_var-contig_158	0	2284	1151	1262	100	91	ExpAA=0.01 First60=0.01 PredHel=0 Topology=o	0				CYT		41.639	7.73			385	0.888	0.057	0.076	M	1	1	9.9	8.6	3.1		Band9_27 |Band9_28 |Band9_29 |Band9_30 |Band9_31 |Band9_32 |Band9_33 |Band9_34 |Band9_35 |Band9_36 |Band9_37 |Band9_38 |Band9_39 |Band10_14 |Band10_15 |Band10_16 |Band10_17 |Band10_18 |Band10_19 | - truncated	Band9 -> 13| Band10 -> 13|	13	183	47.5325		chaperonin subunit, putative	0.0	gi|241998158	657	385	572
Amvar-173	Cysteine proteinase Cathepsin L - truncated at 3 prime	pm	Protein modification machinery	207	Amvar-173	621	M		amb_var-contig_173	0	1217	621	788	99	79	ExpAA=18.66 First60=18.63 PredHel=1 Topology=i5-23o	1	8.7	88.9	2.4	SIG	23-24	23.043	5.76	20.472	5.58	207	0.293	0.737	0.015	S	3	2	8.2	8.2	8.7								Longipain	4E-063	gi|121309133	244	158	341
Amvar-1783	Thioredoxin - truncated at 3 prime	pm	Protein modification machinery	118	Amvar-1783	351	M		amb_var-contig_1783	0	696	350	478	100	73	ExpAA=0.02 First60=0.02 PredHel=0 Topology=o	0				CYT		13.329	6.09			118	0.059	0.135	0.912	_	2	0	12.7	5.1	4.2		Band19_6 |Band19_7 |	Band19 -> 2|	2	23	19.4915		16 kDa thioredoxion, putative	2E-038	gi|241640786	161	116	145
Amvar-2003	cyclophilin_ABH_like: Cyclophilin A - fragment	pm	Protein modification machinery	192	Amvar-2003	576	L		amb_var-contig_2003	0	1142	575	630	100	91	ExpAA=0.00 First60=0.00 PredHel=0 Topology=o	0				CYT		21.131	5.08			192	0.081	0.107	0.887	_	2	1	8.9	13	6.8								cyclophilin type peptidyl-prolyl cis-trans isomerase, putative	3E-066	gi|241839400	254	147	181
Amvar-214	Ribophorin II - truncated at 3 prime	pm	Protein modification machinery	229	Amvar-214	687	M		amb_var-contig_214	0	1362	686	800	100	86	ExpAA=22.11 First60=21.65 PredHel=1 Topology=i12-34o	1	9.6	85.2	5.2	SIG	19-20	24.281	6.42	22.119	5.81	229	0.043	0.939	0.025	S	1	1	13.1	7.4	3.9		Band9_51 |Band9_52 |Band9_53 |Band9_54 |Band9_55 |	Band9 -> 5|	5	57	24.8908		similar to Ribophorin II	2E-037	gi|72010772	159	219	827
Amvar-232	Molecular chaperone (DnaJ superfamily) - truncated at 3 prime	pm	Protein modification machinery	238	Amvar-232	712	M		amb_var-contig_232	0	1398	712	786	99	91	ExpAA=0.16 First60=0.15 PredHel=0 Topology=o	0				CYT		26.119	8.63			238	0.712	0.118	0.144	M	3	1	14.3	10.5	3.8								similar to lethal (2) tumorous imaginal discs CG5504-PC, isoform C	1E-069	gi|48098825	266	232	483
Amvar-302	neprilysin - fragment	pm	Protein modification machinery	120	Amvar-302	360	R		amb_var-contig_302	0	714	359	773	100	47	ExpAA=0.06 First60=0.06 PredHel=0 Topology=i	0				CYT		13.596	9.26			120	0.141	0.166	0.536	_	4	0	15.8	7.5	3.3								neprilysin, putative	6E-018	gi|241594840	93.6	114	313
Amvar-338	ATP-dependent Clp-type protease - truncated at 3 prime	pm	Protein modification machinery	159	Amvar-338	475	M		amb_var-contig_338	0	942	474	695	100	68	ExpAA=0.02 First60=0.02 PredHel=0 Topology=o	0				CYT		16.376	9.77			159	0.958	0.012	0.097	M	1	1	16.4	16.4	3.8								ATP-dependent Clp-type protease, putative	7E-051	gi|241558211	202	170	358
Amvar-404	calcium-dependent cysteine protease, putative - fragment	pm	Protein modification machinery	171	Amvar-404	513	E		amb_var-contig_404	0	1017	512	701	100	73	ExpAA=0.04 First60=0.00 PredHel=0 Topology=o	0				CYT		19.579	5.79			171	0.093	0.027	0.934	_	1	0	11.1	7.6	6.4								calcium-dependent cysteine protease, putative	9E-047	gi|242046640	189	141	259
Amvar-418	AAA+-type ATPase - truncated at 3 prime	pm	Protein modification machinery	190	Amvar-418	567	M		amb_var-contig_418	0	1124	566	664	100	85	ExpAA=0.00 First60=0.00 PredHel=0 Topology=o	0				CYT		21.469	6.83			190	0.084	0.049	0.929	_	1	1	8.9	5.3	6.3		Band7_38 |Band7_39 |	Band7 -> 2|	2	28	14.7368		valosin containing protein	1E-100	gi|152205934	366	186	808
Amvar-478	Uncharacterized secreted protein SDF2 (Stromal cell-derived factor 2), contains MIR domains - truncated at 3 prime	pm	Protein modification machinery	187	Amvar-478	561	M		amb_var-contig_478	0	1112	560	618	100	91	ExpAA=21.78 First60=21.78 PredHel=1 Topology=i12-34o	1	11.8	81.8	6.4	SIG	28-29	20.633	6.34	17.525	6.12	187	0.016	0.971	0.031	S	1	0	15.5	10.7	2.1								conserved hypothetical protein	5E-064	gi|241093874	247	138	144
Amvar-601	heat shock 70 kDa protein - truncated at 5 prime	pm	Protein modification machinery	93	Amvar-601	282	E	*	amb_var-contig_601	1e-160	559	281	387	100	73	ExpAA=0.24 First60=0.02 PredHel=0 Topology=o	0				CYT		9.876	4.49			93	0.054	0.064	0.955	_	1	1	4.3	15.1	7.5		Band9_47 |Band9_48 |	Band9 -> 2|	2	18	19.3548		heat shock protein, putative	1E-037	gi|241153675	159	95	648
Amvar-63	heat shock protein - truncated at 3 prime	pm	Protein modification machinery	222	Amvar-63	664	M		amb_var-contig_63	0	1316	663	797	100	83	ExpAA=0.73 First60=0.38 PredHel=0 Topology=o	0				SIG	20-21	23.932	8.38	21.917	7.93	222	0.041	0.908	0.071	S	1	0	11.3	7.7	3.6		Band8_43 |Band8_44 |Band9_2 |Band9_3 |Band9_24 |Band9_40 |Band9_41 |Band9_42 |Band9_43 |Band9_44 |Band9_45 |Band11_179 |Band13_159 |Band13_161 |Band14_157 |Band22_7 |Band22_8 |	Band9 -> 9| Band8 -> 2| Band13 -> 2| Band22 -> 2|	9	127	57.2072		heat shock protein, putative	1E-105	gi|241998026	384	222	658
Amvar-643	Molecular chaperone (DnaJ superfamily) - truncated at 3 prime	pm	Protein modification machinery	175	Amvar-643	524	M		amb_var-contig_643	0	1039	523	698	100	75	ExpAA=0.00 First60=0.00 PredHel=0 Topology=o	0				CYT		20.344	4.51			175	0.072	0.077	0.898	_	1	1	12	5.7	4.6								DNAJA5 protein, putative	5E-083	gi|241835154	310	175	187
Amvar-659	hypothetical conserved protein - fragment	pm	Protein modification machinery	108	Amvar-659	324	L		amb_var-contig_659	0	642	323	673	100	48	ExpAA=2.42 First60=0.54 PredHel=0 Topology=o	0				CYT		12.209	6.93			108	0.089	0.074	0.928	_	1	0	10.2	9.3	3.7								hypothetical protein IscW_ISCW010421	8E-017	gi|241684816	89.7	107	131
Amvar-739	NifU-like domain-containing protein - truncated at 3 prime	pm	Protein modification machinery	217	Amvar-739	651	M		amb_var-contig_739	0	1291	650	704	100	92	ExpAA=0.01 First60=0.00 PredHel=0 Topology=o	0				CYT		23.941	6.83			217	0.953	0.011	0.112	M	1	2	15.2	7.4	5.5								conserved hypothetical protein	4E-087	gi|241156886	324	219	260
Amvar-750	hypothetical conserved protein - truncated at 3 prime	pm	Protein modification machinery	235	Amvar-750	703	M		amb_var-contig_750	0	1394	702	728	100	97	ExpAA=0.30 First60=0.03 PredHel=0 Topology=o	0				CYT		25.488	5.61			235	0.079	0.071	0.93	_	1	0	11.5	12.3	4.3								hypothetical protein BRAFLDRAFT_124573	5E-097	gi|260790833	357	233	259
Protein synthesis machinery
Amb_var-498	Translation initiation factor 4F, cap-binding subunit (eIF-4E) - truncated at 3 prime	ps	Protein synthesis machinery	209	Amb_var-498	626	M		amb_var-contig_498	0	1227	626	761	99	82	ExpAA=0.00 First60=0.00 PredHel=0 Topology=o	0				CYT		23.971	5.55			209	0.047	0.06	0.962	_	1	0	9.6	7.2	3.8								translation initiation factor 4F, cap-binding subunit, putative	2E-099	gi|241746776	365	207	210
Amvar-1789	Ubiquitin family - fragment	ps	Protein synthesis machinery	194	Amvar-1789	582	L		amb_var-contig_1789	0	1154	589	623	100	95	ExpAA=0.00 First60=0.00 PredHel=0 Topology=o	0				CYT		21.93	7.91			194	0.217	0.108	0.706	_	3	1	14.4	6.7	3.6	1 | 12 CELRLKR|SV 0.819 *ProP* |	Band3_1 |Band3_2 |Band6_7 |Band6_8 |Band7_44 |Band7_45 |Band13_187 |Band13_188 |Band22_1 |Band22_2 |Band22_3 |Band22_4 |Band23_1 |Band23_2 |	Band22 -> 4| Band3 -> 2| Band6 -> 2| Band7 -> 2| Band13 -> 2| Band23 -> 2|	4	44	22.6804		UBC protein	5E-097	gi|38114661	357	194	546
Amvar-42	ubiquitin (ribosomal protein L40) - fragment	ps	Protein synthesis machinery	241	Amvar-42	723	K		amb_var-contig_42	0	1433	742	818	100	91	ExpAA=0.00 First60=0.00 PredHel=0 Topology=o	0				CYT		27.114	8.91			241	0.064	0.182	0.83	_	2	0	13.7	8.3	3.7		Band3_1 |Band3_2 |Band6_7 |Band6_8 |Band7_44 |Band7_45 |Band13_187 |Band13_188 |Band22_1 |Band22_2 |Band22_3 |Band22_4 |Band23_1 |Band23_2 |	Band22 -> 4| Band3 -> 2| Band6 -> 2| Band7 -> 2| Band13 -> 2| Band23 -> 2|	4	44	18.2573		ubiquitin (ribosomal protein L40)	1E-129	gi|256079430	465	241	349
Amb_var-140	Translation initiation factor 5A (eIF-5A)	ps	Protein synthesis machinery	155	Amb_var-140	468	M	*	amb_var-contig_140	0	928	467	701	100	67	ExpAA=0.35 First60=0.00 PredHel=0 Topology=o	0				CYT		17.14	5.48			155	0.104	0.035	0.948	_	1	0	13.5	7.7	3.2		Band17_23 |Band17_24 |Band17_25 |Band17_26 |Band17_27 |Band18_38 |Band18_39 |	Band17 -> 5| Band18 -> 2|	5	62	40		translation initiation factor 5A	2E-081	gi|260908380	304	155	155
Amb_var-21	Translation elongation factor EF-1 alpha/Tu - truncated at 3 prime	ps	Protein synthesis machinery	392	Amb_var-21	1175	M		amb_var-contig_21	0	2329	1174	1707	100	69	ExpAA=0.04 First60=0.02 PredHel=0 Topology=o	0				CYT		43.3	8.52			392	0.053	0.076	0.926	_	1	1	12.2	9.2	5.9		Band8_62 |Band8_63 |Band9_81 |Band9_82 |Band10_81 |Band10_82 |Band10_83 |Band10_84 |Band10_85 |Band10_86 |Band10_87 |Band10_88 |Band10_89 |Band11_29 |Band11_30 |Band11_31 |Band11_32 |Band11_33 | - truncated	Band10 -> 9| Band11 -> 9| Band13 -> 3| Band14 -> 3| Band8 -> 2| Band9 -> 2| Band12 -> 2|	9	109	27.8061		translation elongation factor EF-1 alpha/Tu, putative	0.0	gi|241647495	778	392	462
Amb_var-22	40S ribosomal protein SA (P40)/Laminin receptor 1 - truncated at 3 prime	ps	Protein synthesis machinery	232	Amb_var-22	695	M		amb_var-contig_22	0	1378	694	761	100	91	ExpAA=0.01 First60=0.00 PredHel=0 Topology=o	0				CYT		26.291	7.65			232	0.218	0.042	0.845	_	2	0	10.8	4.3	5.6		Band11_138 |Band11_139 |Band11_140 |Band12_100 |Band12_101 |	Band11 -> 3| Band12 -> 2|	3	42	18.1034		40S ribosomal protein SA gi|149287168|gb|ABR23483.1| 40S ribosomal protein SA	1E-115	gi|229891596	417	230	299
Amb_var-224	40S ribosomal protein S7 - truncated	ps	Protein synthesis machinery	188	Amb_var-224	563	M	*	amb_var-contig_224	0	1116	562	604	100	93	ExpAA=0.01 First60=0.00 PredHel=0 Topology=o	0				CYT		21.85	10.05			188	0.072	0.116	0.861	_	2	0	9	3.7	4.3	1 | 113 TRQRQKR|PR 0.742 *ProP* |	Band15_40 |Band15_41 |Band16_51 |Band16_52 |Band17_10 |Band17_11 |Band17_12 |Band17_13 |Band17_14 |Band17_15 |Band17_16 |Band17_17 |Band17_18 |	Band17 -> 9| Band15 -> 2| Band16 -> 2|	9	113	60.1064		ribosomal protein S7	1E-076	gi|22758886	288	190	193
Amb_var-376	Amidases - truncated at 3 prime	ps	Protein synthesis machinery	243	Amb_var-376	729	M		amb_var-contig_376	0	1445	728	786	100	93	ExpAA=18.29 First60=18.26 PredHel=1 Topology=i12-34o	1	9.1	86	4.9	SIG	24-25	26.276	9.41	23.576	9.61	243	0.137	0.897	0.029	S	2	0	10.7	8.6	6.2	1 | 152 LMHRGRR|AV 0.749 *ProP* |							amidase, putative	2E-059	gi|241263568	233	196	202
Amb_var-387	putative ribosomal protein L8e - truncated at 3 prime	ps	Protein synthesis machinery	193	Amb_var-387	576	M		amb_var-contig_387	0	1142	575	604	100	95	ExpAA=0.02 First60=0.00 PredHel=0 Topology=i	0				CYT		21.135	10.72			193	0.595	0.023	0.555	M	5	0	6.7	11.9	5.7		Band14_135 |Band14_136 |Band14_137 |Band15_42 |Band15_43 |Band15_44 |Band15_45 |	Band15 -> 4| Band14 -> 3|	4	42	21.7617		60S ribosomal protein L8	7E-084	gi|149689084	313	194	258
Amb_var-408	Translation initiation factor 1A (eIF-1A)	ps	Protein synthesis machinery	144	Amb_var-408	435	M	*	amb_var-contig_408	0	862	434	635	100	69	ExpAA=0.00 First60=0.00 PredHel=0 Topology=o	0				CYT		16.575	5.24			144	0.093	0.078	0.905	_	1	0	2.8	10.4	2.1		Band18_33 |Band18_34 |	Band18 -> 2|	2	24	16.6667		translation initiation factor 1A	2E-079	gi|241607912	298	144	144
Amb_var-419	Uncharacterized conserved protein - truncated at 3 prime	ps	Protein synthesis machinery	203	Amb_var-419	609	M		amb_var-contig_419	0	1207	608	750	100	81	ExpAA=0.00 First60=0.00 PredHel=0 Topology=o	0				CYT		23.518	9.14			203	0.198	0.043	0.846	_	2	1	6.9	2	4.4								coiled-coil domain-containing protein, putative	6E-087	gi|241706059	323	204	204
Amb_var-442	Mitochondrial translation elongation factor EF-Tsmt, catalyzes nucleotide exchange on EF-Tumt - truncated at 3 prime	ps	Protein synthesis machinery	248	Amb_var-442	744	M		amb_var-contig_442	0	1475	743	956	100	78	ExpAA=0.00 First60=0.00 PredHel=0 Topology=o	0				CYT		27.463	9.07			248	0.458	0.097	0.353	M	5	0	9.3	7.3	3.2		Band12_148 |Band12_149 |	Band12 -> 2|	2	16	6.45161		elongation factor ts	4E-047	gi|170036819	191	226	317
Amb_var-77	Predicted translation factor, contains W2 domain	ps	Protein synthesis machinery	419	Amb_var-77	1260	M	*	amb_var-contig_77	0	2498	1259	1699	100	74	ExpAA=3.39 First60=0.00 PredHel=0 Topology=o	0				CYT		47.698	6.64			419	0.076	0.103	0.914	_	1	1	11.5	4.8	3.6								hfb2 protein, putative	0.0	gi|241999540	773	419	419
Amvar-102	60S ribosomal protein L5 - truncated at 3 prime	ps	Protein synthesis machinery	211	Amvar-102	631	M		amb_var-contig_102	0	1251	630	746	100	85	ExpAA=1.34 First60=0.00 PredHel=0 Topology=o	0				CYT		24.316	9.5			211	0.336	0.033	0.693	_	4	0	5.7	8.5	2.8		Band13_126 |Band13_127 |	Band13 -> 2|	2	21	9.95261		60S ribosomal protein L5, putative	1E-113	gi|241998814	410	211	297
Amvar-1049	Translation initiation factor 4F, ribosome/mRNA-bridging subunit (eIF-4G) - fragment	ps	Protein synthesis machinery	164	Amvar-1049	489	S		amb_var-contig_1049	0	969	488	493	100	99	ExpAA=1.66 First60=0.00 PredHel=0 Topology=o	0				CYT		19.312	6.21			164	0.309	0.055	0.705	_	4	0	7.9	2.4	3.7		Band4_13 |Band4_14 |Band4_15 |	Band4 -> 3|	3	28	17.0732		eukaryotic translation initiation factor 4 gamma, putative	8E-063	gi|241647550	242	148	756
Amvar-1334	mitochondrial ribosomal protein L20	ps	Protein synthesis machinery	150	Amvar-1334	453	M	*	amb_var-contig_1334	0	898	452	647	100	70	ExpAA=0.01 First60=0.00 PredHel=0 Topology=o	0				CYT		17.08	10.69			150	0.678	0.114	0.174	M	3	1	12.7	7.3	3.3								ribosomal protein L20, putative	1E-042	gi|241686452	175	150	149
Amvar-1618	elongation factor-1, delta, a - truncated at 3 prime	ps	Protein synthesis machinery	140	Amvar-1618	419	M		amb_var-contig_1618	0	831	418	464	100	90	ExpAA=0.00 First60=0.00 PredHel=0 Topology=o	0				CYT		15.336	9.06			140	0.048	0.103	0.916	_	1	1	13.6	1.4	2.9		Band14_46 |Band14_47 |Band14_48 |Band14_49 |	Band14 -> 4|	4	49	35		elongation factor 1 beta/delta chain, putative	9E-038	gi|241671166	159	140	266
Amvar-1654	40S ribosomal protein S2 - truncated at 3 prime	ps	Protein synthesis machinery	212	Amvar-1654	633	M		amb_var-contig_1654	0	1255	632	642	100	99	ExpAA=0.07 First60=0.00 PredHel=0 Topology=o	0				CYT		22.798	10.54			212	0.208	0.022	0.878	_	2	0	8.5	16.5	5.7		Band14_63 |Band14_64 |Band14_65 |Band14_66 |	Band14 -> 4|	4	50	23.5849		putative 40S ribosomal protein RPS2	1E-109	gi|188572375	397	217	228
Amvar-1706	H/ACA small nucleolar RNP component GAR1 - truncated at 3 prime	ps	Protein synthesis machinery	155	Amvar-1706	464	M		amb_var-contig_1706	0	920	463	525	100	88	ExpAA=0.00 First60=0.00 PredHel=0 Topology=o	0				CYT		16.559	9.8			155	0.216	0.034	0.838	_	2	0	4.5	25.2	5.8		Band14_147 |						nucleolar protein, putative	5E-068	gi|241997840	259	164	246
Amvar-1999	40S ribosomal protein S3a - truncated at 3 prime	ps	Protein synthesis machinery	214	Amvar-1999	642	M		amb_var-contig_1999	0	1273	641	658	100	98	ExpAA=0.00 First60=0.00 PredHel=0 Topology=o	0				CYT		24.36	9.94			214	0.07	0.063	0.943	_	1	0	12.6	7.5	1.9		Band14_32 |Band14_33 |Band14_34 |Band14_35 |Band14_36 |Band16_109 |	Band14 -> 5|	5	57	26.6355		40S ribosomal protein S3a gi|67083999|gb|AAY66934.1| 40S ribosomal protein S3a	1E-117	gi|75029812	424	214	270
Amvar-228	Translation initiation factor 2, beta subunit (eIF-2beta) - truncated at 3 prime	ps	Protein synthesis machinery	194	Amvar-228	582	M		amb_var-contig_228	0	1154	581	715	100	81	ExpAA=0.00 First60=0.00 PredHel=0 Topology=o	0				CYT		21.847	4.47			194	0.056	0.048	0.96	_	1	2	12.4	5.2	4.1								hypothetical protein IscW_ISCW004482	5E-033	gi|241251599	144	110	112
Amvar-283	ribosomal biogenesis protein - truncated at 3 prime	ps	Protein synthesis machinery	201	Amvar-283	602	M		amb_var-contig_283	0	1193	601	645	100	93	ExpAA=0.01 First60=0.00 PredHel=0 Topology=o	0				CYT		23.061	9.58			201	0.42	0.033	0.658	_	4	0	10.4	6	4	1 | 17 KTQRGKR|FL 0.573 *ProP* |							ribosomal biogenesis protein, putative	1E-089	gi|241997522	332	201	318
Amvar-360	Cellular protein (glioma tumor suppressor candidate region gene 2) - fragment	ps	Protein synthesis machinery	247	Amvar-360	741	A		amb_var-contig_360	0	1469	740	745	100	99	ExpAA=0.00 First60=0.00 PredHel=0 Topology=o	0				CYT		28.522	10.17			247	0.306	0.077	0.775	_	3	2	9.3	3.6	8.1								cellular protein, putative	8E-083	gi|241653566	310	265	452
Amvar-373	60S ribosomal protein L7A - truncated at 3 prime	ps	Protein synthesis machinery	180	Amvar-373	540	M		amb_var-contig_373	0	1070	539	761	100	71	ExpAA=0.02 First60=0.00 PredHel=0 Topology=i	0				CYT		20.865	10.89			180	0.202	0.053	0.836	_	2	1	6.1	2.8	7.8		Band14_132 |Band14_133 |Band14_134 |	Band14 -> 3|	3	31	17.2222		60S ribosomal protein L7A	5E-091	gi|51011534	336	180	269
Amvar-374	Eukaryotic translation initiation factor 3 subunit 8 N-terminus (eIF3c_N) - truncated at 3 prime	ps	Protein synthesis machinery	197	Amvar-374	591	M		amb_var-contig_374	0	1172	590	707	100	84	ExpAA=0.00 First60=0.00 PredHel=0 Topology=o	0				CYT		23.038	5.04			197	0.075	0.05	0.936	_	1	5	13.7	2.5	2.5	1 | 48 EAKRVVR|ST 0.523 *ProP* |							eukaryotic translation initiation factor 3 subunit C, putative	2E-067	gi|240960465	258	143	638
Amvar-392	Translation initiation factor 2, gamma subunit (eIF-2gamma; GTPase) - truncated at 3 prime	ps	Protein synthesis machinery	228	Amvar-392	684	M		amb_var-contig_392	0	1342	684	730	99	94	ExpAA=0.27 First60=0.02 PredHel=0 Topology=o	0				CYT		25.257	8.28			228	0.074	0.064	0.934	_	1	0	9.2	6.1	3.9								translation initiation factor 2 gamma subunit	1E-112	gi|51965710	407	228	469
Amvar-411	Translation initiation factor 3, subunit h (eIF-3h) - fragment	ps	Protein synthesis machinery	235	Amvar-411	703	A		amb_var-contig_411	0	1394	702	707	100	99	ExpAA=0.07 First60=0.06 PredHel=0 Topology=o	0				CYT		26.635	4.93			235	0.104	0.085	0.771	_	2	1	13.2	4.7	3								eukaryotic translation initiation factor 3, subunit, putative	1E-120	gi|242046516	436	235	339
Amvar-412	60s ribosomal protein L6 - truncated at 3 prime	ps	Protein synthesis machinery	206	Amvar-412	618	M		amb_var-contig_412	0	1225	617	673	100	92	ExpAA=0.09 First60=0.00 PredHel=0 Topology=o	0				CYT		23.047	11.34			206	0.108	0.127	0.827	_	2	0	10.7	7.3	6.8	3 | 79 KRKRKKR|VQ 0.734 *ProP* | 115 DSPRHKR|TT 0.664 *ProP* | 150 GPHRGKR|AV 0.735 *ProP* |	Band13_64 |Band13_65 |Band13_66 |Band13_67 |Band13_68 |Band13_69 |Band13_70 |Band14_138 |Band14_139 |Band14_140 |	Band13 -> 7| Band14 -> 3|	7	75	36.4078		ribosomal protein L6, putative	2E-082	gi|240960488	308	206	353
Amvar-423	Pseudouridine synthase	ps	Protein synthesis machinery	214	Amvar-423	643	M	*	amb_var-contig_423	0	1275	642	686	100	94	ExpAA=0.00 First60=0.00 PredHel=0 Topology=o	0				CYT		24.23	9.57			214	0.061	0.083	0.951	_	1	0	10.3	5.1	5.6								pseudouridine synthase, putative	1E-102	gi|241998150	373	206	407
Amvar-573	Elongation factor 2 - truncated at 5 prime	ps	Protein synthesis machinery	88	Amvar-573	267	F	*	amb_var-contig_573	1e-151	529	266	520	100	51	ExpAA=0.07 First60=0.07 PredHel=0 Topology=o	0				CYT		9.984	5.2			88	0.08	0.135	0.802	_	2	0	10.2	8	8		Band7_40 |Band7_41 |Band8_50 |Band8_51 |	Band7 -> 2| Band8 -> 2|	2	27	30.6818		elongation factor, putative	5E-043	gi|241781537	176	88	711
Amvar-65	ribosomal phosphoprotein P0 - truncated at 3 prime	ps	Protein synthesis machinery	247	Amvar-65	741	M		amb_var-contig_65	0	1469	740	849	100	87	ExpAA=5.16 First60=0.05 PredHel=0 Topology=o	0				CYT		27.317	9.42			247	0.083	0.277	0.687	_	3	0	10.9	6.5	5.3		Band13_33 |Band13_34 |Band13_35 |Band13_36 |Band13_37 |Band13_38 |Band13_39 |Band13_40 |	Band13 -> 8|	8	106	42.915		ribosomal protein P0	1E-132	gi|158120678	473	247	320
Amvar-88	translational elongation factor-2 - truncated at 3 prime	ps	Protein synthesis machinery	358	Amvar-88	1072	M		amb_var-contig_88	0	2125	1071	1129	100	95	ExpAA=0.08 First60=0.00 PredHel=0 Topology=o	0				CYT		40.609	7.64			358	0.21	0.04	0.855	_	2	0	10.6	5.9	3.1		Band7_22 |Band7_23 |Band7_24 |Band8_54 |Band8_55 |Band20_20 |Band20_21 |	Band7 -> 3| Band8 -> 2| Band20 -> 2|	3	50	13.9665		translational elongation factor-2	0.0	gi|262303377	640	351	726
Amvar-913	mitochondrial ribosomal protein L24 - truncated at 5 prime	ps	Protein synthesis machinery	226	Amvar-913	681	E	*	amb_var-contig_913	0	1350	680	752	100	91	ExpAA=0.00 First60=0.00 PredHel=0 Topology=o	0				CYT		26.489	9.12			226	0.281	0.036	0.725	_	3	0	10.6	5.3	6.2	1 | 108 CEHRTMK|SA 0.578 *ProP* |							ribosomal protein L24, putative	1E-083	gi|241250512	313	230	251
Signal transduction
Amb_var-137	Insulin precursor	st	Group 18 - Metastriate specific families	134	Amb_var-137	405	M	*	amb_var-contig_137	0	803	404	796	100	51	ExpAA=19.98 First60=19.96 PredHel=1 Topology=i7-24o	1	12.7	82.1	5.2	SIG	25-26	14.371	7.53	12.005	7.6	134	0.045	0.958	0.025	S	1	0	15.7	8.2	7.5								insulin precursor, putative	4E-010	gi|241573227	67.4	125	123
Amb_var-183	RAB1, member RAS oncogene family	st	Signal transduction	206	Amb_var-183	621	M	*	amb_var-contig_183	0	1231	620	1318	100	47	ExpAA=0.24 First60=0.24 PredHel=0 Topology=o	0				CYT		22.974	5.32			206	0.04	0.428	0.704	_	4	1	14.6	8.3	3.4		Band16_30 |Band16_31 |Band16_32 |Band16_33 |Band16_34 |Band16_35 |Band16_36 |Band17_36 |Band17_37 |Band17_38 |Band17_39 |Band17_40 |Band17_41 |	Band16 -> 7| Band17 -> 6|	7	104	50.4854		Ras-related protein Rab-1A	1E-099	gi|126697336	365	206	205
Amb_var-74	Ras-related GTPase	st	Signal transduction	185	Amb_var-74	558	M	*	amb_var-contig_74	0	1106	557	828	100	67	ExpAA=3.29 First60=3.23 PredHel=0 Topology=o	0				CYT		20.965	6.38			185	0.084	0.217	0.707	_	3	0	9.2	6.5	2.2		Band16_95 |Band16_96 |Band16_97 |	Band16 -> 3|	3	38	20.5405		hypothetical protein BRAFLDRAFT_209131	2E-092	gi|260798721	341	185	185
Amvar-1141	Ras-related small GTPase, Rho type - truncated at 3 prime	st	Signal transduction	133	Amvar-1141	399	M		amb_var-contig_1141	0	791	398	616	100	65	ExpAA=0.07 First60=0.07 PredHel=0 Topology=o	0				CYT		14.932	4.62			133	0.064	0.172	0.848	_	2	0	9	4.5	6.8		Band17_86 |Band17_87 |	Band17 -> 2|	2	41	30.8271		similar to putative Rho1 isoform 1	3E-068	gi|156544950	260	133	192
Amvar-1869	Ras-related protein Rab-10 - truncated at 3 prime	st	Signal transduction	131	Amvar-1869	391	M		amb_var-contig_1869	0	775	390	605	100	65	ExpAA=0.39 First60=0.27 PredHel=0 Topology=o	0				CYT		15.205	7.74			131	0.022	0.783	0.264	S	3	0	13	6.9	.		Band16_31 |Band16_108 |Band17_37 |	Band16 -> 2|	2	23	17.5573		hypothetical protein BRAFLDRAFT_131227	5E-065	gi|260787287	249	131	203
Amvar-341	Ras-related small GTPase, Rho type - truncated at 3 prime	st	Signal transduction	151	Amvar-341	450	M		amb_var-contig_341	0	878	450	704	99	64	ExpAA=0.55 First60=0.51 PredHel=0 Topology=o	0				CYT		16.723	4.91			151	0.06	0.163	0.866	_	2	0	10.6	6.6	7.9								ras-related C3 botulinum toxin substrate 3 (rho family, small GTP binding	6E-081	gi|57526488	302	151	192
Amvar-388	Ras-related GTPase - truncated at 3 prime	st	Signal transduction	87	Amvar-388	261	M		amb_var-contig_388	1e-148	517	260	536	100	49	ExpAA=0.01 First60=0.00 PredHel=0 Topology=o	0				CYT		9.964	6.82			87	0.409	0.076	0.468	_	5	0	16.1	5.7	3.4								RAS family protein, putative	2E-041	gi|241998278	171	87	182
Amvar-562	Serine/threonine specific protein phosphatase PP1, catalytic subunit - truncated at 3 prime	st	Signal transduction	245	Amvar-562	732	M		amb_var-contig_562	0	1451	731	739	100	99	ExpAA=0.01 First60=0.00 PredHel=0 Topology=o	0				CYT		28.062	5.32			245	0.144	0.054	0.871	_	2	1	8.2	7.8	4.9		Band13_120 |Band13_121 |Band13_122 |Band13_123 |	Band13 -> 4|	4	49	20		novel protein similar to human protein phosphatase 1, catalytic subunit, beta	1E-140	gi|27884151	501	245	327
Amvar-1507	Guanylate-binding protein - truncated at 3 prime	imm	Signal transduction	204	Amvar-1507	609	M		amb_var-contig_1507	0	1207	608	658	100	93	ExpAA=0.15 First60=0.06 PredHel=0 Topology=o	0				CYT		23.358	6.43			204	0.861	0.03	0.237	M	2	0	13.2	7.4	3.4								guanylate-binding protein, putative	1E-069	gi|241157994	266	199	537
Amvar-207	Guanylate-binding protein - truncated at 3 prime	imm	Signal transduction	175	Amvar-207	523	M		amb_var-contig_207	0	1023	523	775	99	68	ExpAA=0.03 First60=0.01 PredHel=0 Topology=o	0				CYT		19.691	4.91			175	0.118	0.072	0.877	_	2	0	12.6	8.6	2.9								guanylate-binding protein, putative	1E-079	gi|241157994	298	177	537
Amb_var-1935	hypothetical secreted protein - truncated at 3 prime	st	Signal transduction	112	Amb_var-1935	334	M		amb_var-contig_1935	0	662	333	450	100	74	ExpAA=0.02 First60=0.02 PredHel=0 Topology=o	0				SIG	21-22	12.448	10.25	10.097	10.23	112	0.885	0.14	0.027	M	2	0	17	2.7	6.3								GTP-binding protein Era, putative	5E-021	gi|241151393	103	61	349
Amb_var-237	hypothetical conserved secreted protein - truncated at 3 prime	st	Signal transduction	147	Amb_var-237	441	M		amb_var-contig_237	0	874	440	750	100	59	ExpAA=2.22 First60=2.21 PredHel=0 Topology=o	0				SIG	23-24	16.518	6.22	13.943	6.24	147	0.015	0.973	0.051	S	1	0	6.8	9.5	3.4		Band14_130 |Band14_131 |	Band14 -> 2|	2	24	16.3265		conserved hypothetical protein	4E-058	gi|241690486	226	147	276
Amb_var-289	hypothetical secreted protein - truncated at 5 prime	st	Signal transduction	140	Amb_var-289	423	Y	*	amb_var-contig_289	0	839	422	598	100	71	ExpAA=0.00 First60=0.00 PredHel=0 Topology=o	0				CYT		15.483	8.34			140	0.107	0.055	0.828	_	2	1	13.6	5.7	9.3								secreted protein, putative	2E-013	gi|242002764	78.6	85	89
Amb_var-364	Uncharacterized conserved protein - truncated at 3 prime	st	Signal transduction	212	Amb_var-364	636	M		amb_var-contig_364	0	1261	635	784	100	81	ExpAA=21.92 First60=21.92 PredHel=1 Topology=o4-26i	1	10.4	1.9	87.7	SIG	30-31	24.637	5	21.51	5	212	0.023	0.982	0.03	S	1	0	4.2	6.1	1.9	1 | 57 GIRRQRR|NA 0.629 *ProP* |							conserved hypothetical protein	3E-051	gi|241847878	205	188	187
Amb_var-390	Anti-proliferation factor BTG1/TOB	st	Signal transduction	185	Amb_var-390	558	M	*	amb_var-contig_390	0	1106	557	963	100	58	ExpAA=0.00 First60=0.00 PredHel=0 Topology=o	0				CYT		20.845	8.38			185	0.474	0.04	0.445	M	5	4	12.4	8.1	4.9								B-cell translocation protein 2, btg2, putative	2E-067	gi|242001660	258	189	146
Amb_var-401	conserved hypothetical protein - truncated at 3 prime	st	Signal transduction	156	Amb_var-401	468	M		amb_var-contig_401	0	928	467	675	100	69	ExpAA=39.37 First60=0.13 PredHel=1 Topology=i124-146o	1	14.1	6.4	79.5	BL		16.724	10.44			156	0.699	0.131	0.15	M	3	4	16.7	9	3.8	1 | 49 TRSRSAR|FQ 0.586 *ProP* |							Growth hormone-inducible transmembrane protein, putative	3E-031	gi|242005651	137	98	348
Amb_var-460	Ecdysone-induced protein 63F 1 - truncated at 3 prime	st	Signal transduction	161	Amb_var-460	482	M		amb_var-contig_460	0	955	481	800	100	60	ExpAA=0.00 First60=0.00 PredHel=0 Topology=o	0				CYT		17.957	4.11			161	0.064	0.152	0.845	_	2	2	12.4	4.3	1.2								calcium-binding protein gi|1584025|prf||2122243A E63-1 gene	1E-033	gi|818945	145	153	193
Amb_var-62	hypothetical secreted conserved protein - truncated at 3 prime	st	Signal transduction	210	Amb_var-62	627	M		amb_var-contig_62	0	1243	626	814	100	77	ExpAA=0.00 First60=0.00 PredHel=0 Topology=o	0				SIG	19-20	22.912	4.59	20.923	4.51	210	0.042	0.863	0.124	S	2	0	16.7	5.2	5.7								secreted protein, putative	3E-073	gi|241833897	278	195	270
Amb_var-67	Bax-mediated apoptosis inhibitor TEGT/BI-1	imm	Signal transduction	236	Amb_var-67	711	M	*	amb_var-contig_67	0	1409	710	903	100	79	ExpAA=129.47 First60=27.92 PredHel=6 Topology=i26-48o52-71i84-106o111-133i140-162o167-186i	6	53.4	5.9	40.7	CYT		26.425	8.84			236	0.388	0.459	0.234	S	5	0	13.1	6.4	1.7	1 | 235 SSRREKR|N- 0.696 *ProP* |							Bax-mediated apoptosis inhibitor TEGT/BI-1, putative	2E-095	gi|241999708	352	204	204
Amb_var-947	Regulatory protein MLP	st	Signal transduction	106	Amb_var-947	321	M	*	amb_var-contig_947	0	636	320	668	100	48	ExpAA=0.00 First60=0.00 PredHel=0 Topology=o	0				CYT		11.409	8.58			106	0.12	0.103	0.82	_	2	1	8.5	15.1	5.7								muscle LIM protein isoform A isoform, putative	9E-061	gi|241998844	235	106	106
Amb_var-974	CD36-related protein - truncated at 3 prime	st	Signal transduction	115	Amb_var-974	342	M		amb_var-contig_974	0	678	341	734	100	47	ExpAA=22.70 First60=22.69 PredHel=1 Topology=i7-29o	1	19.1	74.8	6.1	SIG	23-24	13.3	9.82	10.999	9.7	115	0.088	0.926	0.013	S	1	1	10.4	6.1	6.1								scavenger receptor class B type I, putative	2E-024	gi|241163662	115	78	351
Amvar-1026	G protein gamma subunit - truncated at 5 prime	st	Signal transduction	70	Amvar-1026	213	S	*	amb_var-contig_1026	1e-119	422	212	770	100	28	ExpAA=0.00 First60=0.00 PredHel=0 Topology=i	0				CYT		8.166	7.83			70	0.14	0.039	0.886	_	2	1	11.4	1.4	5.7								similar to AGAP009953-PA	1E-026	gi|189238236	122	70	72
Amvar-1088	hypothetical conserved protein	st	Signal transduction	160	Amvar-1088	483	M	*	amb_var-contig_1088	0	957	482	805	100	60	ExpAA=0.24 First60=0.23 PredHel=0 Topology=o	0				BL		17.577	7.01			160	0.767	0.135	0.084	M	2	5	15	6.9	5.6								hypothetical protein IscW_ISCW023597	7E-035	gi|241857995	149	115	146
Amvar-1107	Sentrin-specific cysteine protease (Ulp1 family) - truncated at 3 prime	st	Signal transduction	207	Amvar-1107	621	M		amb_var-contig_1107	0	1231	620	801	100	78	ExpAA=0.00 First60=0.00 PredHel=0 Topology=o	0				CYT		23.903	5.91			207	0.153	0.07	0.747	_	3	0	7.7	3.9	2.9								sentrin/sumo-specific protease, putative	1E-063	gi|241837572	246	207	214
Amvar-1126	Serine/threonine kinases (STKs) - truncated at 3 prime	st	Signal transduction	216	Amvar-1126	647	M		amb_var-contig_1126	0	1283	646	771	100	84	ExpAA=0.19 First60=0.00 PredHel=0 Topology=o	0				CYT		24.25	8.46			216	0.37	0.026	0.711	_	4	0	14.4	5.6	3.2								conserved hypothetical protein	5E-095	gi|241570165	350	216	229
Amvar-1261	notch-regulated ankyrin repeat protein a	st	Signal transduction	104	Amvar-1261	315	M	*	amb_var-contig_1261	1e-180	624	314	627	100	50	ExpAA=0.27 First60=0.00 PredHel=0 Topology=o	0				CYT		11.67	8.09			104	0.101	0.078	0.886	_	2	0	11.5	8.7	.								notch-regulated ankyrin repeat protein, putative	8E-050	gi|241619839	199	104	104
Amvar-169	cAMP-dependent protein kinase type II regulatory subunit - truncated at 3 prime	st	Signal transduction	237	Amvar-169	708	M		amb_var-contig_169	0	1403	707	761	100	93	ExpAA=0.03 First60=0.00 PredHel=0 Topology=o	0				CYT		26.823	5.12			237	0.856	0.024	0.206	M	2	8	10.5	6.3	6.3								cAMP-dependent protein kinase type II regulatory subunit, putative	1E-065	gi|241690221	253	150	314
Amvar-1934	Rho-associated, coiled-coil containing protein kinase - fragment	st	Signal transduction	154	Amvar-1934	461	L		amb_var-contig_1934	0	914	460	465	100	99	ExpAA=0.00 First60=0.00 PredHel=0 Topology=o	0				CYT		17.89	6.03			154	0.317	0.024	0.756	_	3	0	7.1	1.9	1.3								Rho-associated kinase, putative	6E-055	gi|241681750	216	154	1245
Amvar-241	glycoprotein gC1qBP - truncated at 3 prime	imm	Signal transduction	225	Amvar-241	675	M		amb_var-contig_241	0	1338	674	736	100	92	ExpAA=0.00 First60=0.00 PredHel=0 Topology=o	0				CYT		24.738	4.8			225	0.763	0.036	0.31	M	3	0	17.3	8	2.7		Band16_53 |Band16_54 |Band16_55 |Band16_56 |Band16_57 |	Band16 -> 5|	5	63	28		glycoprotein gC1qBP, putative	2E-078	gi|241558809	295	228	270
Amvar-253	Sterile alpha motif - truncated at 5 prime	st	Signal transduction	99	Amvar-253	300	E	*	amb_var-contig_253	1e-171	595	299	694	100	43	ExpAA=0.02 First60=0.00 PredHel=0 Topology=o	0				CYT		10.944	4.33			99	0.048	0.097	0.929	_	1	4	10.1	3	11.1								polyhomeotic, putative	3E-038	gi|241581868	160	99	322
Amvar-266	Predicted Rho GTPase-activating protein - fragment	st	Signal transduction	235	Amvar-266	704	L		amb_var-contig_266	0	1396	703	709	100	99	ExpAA=0.02 First60=0.01 PredHel=0 Topology=o	0				CYT		26.666	8.57			235	0.221	0.158	0.623	_	3	1	14.5	4.7	8.1	1 | 75 GNVRSKR|EL 0.596 *ProP* |							Rho GTPase regulating protein, putative	2E-069	gi|241608964	265	236	840
Amvar-345	conserved hypothetical protein - fragment	st	Signal transduction	177	Amvar-345	531	F		amb_var-contig_345	0	1053	530	647	100	82	ExpAA=0.00 First60=0.00 PredHel=0 Topology=o	0				CYT		20.137	8.97			177	0.644	0.029	0.418	M	4	5	16.9	1.7	4								similar to conserved hypothetical protein	5E-013	gi|91076708	77.4	162	258
Amvar-391	Kinase phosphorylation protein - truncated at 3 prime	st	Signal transduction	118	Amvar-391	352	M		amb_var-contig_391	0	698	351	698	100	50	ExpAA=0.00 First60=0.00 PredHel=0 Topology=o	0				CYT		13.14	6.3			118	0.142	0.057	0.845	_	2	4	10.2	8.5	4.2								multiple myeloma tumor-associated protein, putative	4E-036	gi|241601551	154	98	125
Amvar-397	Reticulocalbin, calumenin, DNA supercoiling factor, - fragment	st	Signal transduction	172	Amvar-397	514	Y		amb_var-contig_397	0	1019	513	519	100	99	ExpAA=0.00 First60=0.00 PredHel=0 Topology=o	0				CYT		20.017	4.8			172	0.05	0.078	0.949	_	1	0	8.7	5.8	3.5								reticulocalbin, putative	1E-080	gi|241999814	301	172	309
Amvar-403	Serine-threonine phosphatase 2A, catalytic subunit - fragment	st	Signal transduction	245	Amvar-403	735	G		amb_var-contig_403	0	1457	734	758	100	97	ExpAA=0.01 First60=0.00 PredHel=0 Topology=o	0				CYT		27.99	7.05			245	0.069	0.052	0.947	_	1	0	9.8	3.3	2.4								serine-threonine phosphatase 2A, catalytic subunit, putative	1E-099	gi|241826580	366	247	493
Amvar-415	Cytoskeletal protein Adducin - fragment	st	Signal transduction	367	Amvar-415	1101	S		amb_var-contig_415	0	2183	1100	1181	100	93	ExpAA=0.00 First60=0.00 PredHel=0 Topology=o	0				CYT		41.156	5.82			367	0.08	0.107	0.852	_	2	4	13.4	6	6.5								protein hu-li tai shao, putative	1E-164	gi|241997374	583	366	631
Amvar-473	NSFL1 (p97) cofactor (p47) - truncated at 3 prime	st	Signal transduction	241	Amvar-473	720	M		amb_var-contig_473	0	1427	719	736	100	98	ExpAA=0.00 First60=0.00 PredHel=0 Topology=o	0				CYT		25.238	4.83			241	0.072	0.203	0.843	_	2	9	14.1	13.3	6.6								protein tyrosine phosphatase, putative	6E-067	gi|241997984	257	245	379
Amvar-479	conserved hypothetical protein - truncated at 3 prime	st	Signal transduction	136	Amvar-479	405	M		amb_var-contig_479	0	803	404	569	100	71	ExpAA=0.01 First60=0.00 PredHel=0 Topology=o	0				CYT		15.362	8.24			136	0.536	0.036	0.52	M	5	8	18.4	3.7	8.1								conserved hypothetical protein	8E-070	gi|241640416	265	136	329
Amvar-506	Protein kinase C substrate, 80 KD protein, heavy chain - truncated at 3 prime	st	Signal transduction	200	Amvar-506	598	M		amb_var-contig_506	0	1185	597	623	100	96	ExpAA=4.77 First60=4.77 PredHel=0 Topology=o	0				SIG	25-26	22.12	4.96	19.334	4.94	200	0.037	0.896	0.046	S	1	0	10	7.5	2	1 | 187 EDARKAR|DA 0.557 *ProP* |							similar to glucosidase 2 subunit beta	3E-047	gi|189234578	191	193	520
Amvar-58	G protein beta subunit-like protein - truncated at 3 prime	st	Signal transduction	213	Amvar-58	639	M		amb_var-contig_58	0	1267	638	746	100	86	ExpAA=0.00 First60=0.00 PredHel=0 Topology=o	0				CYT		24.027	8.5			213	0.187	0.027	0.886	_	2	0	16.4	6.6	2.8		Band13_71 |Band13_72 |Band13_73 |Band13_74 |Band13_75 |Band13_76 |Band13_77 |Band14_141 |Band14_142 |	Band13 -> 7| Band14 -> 2|	7	76	35.6808		guanine nucleotide-binding protein	1E-120	gi|194246097	435	213	318
Amvar-772	Acyltransferase required for palmitoylation of Hedgehog (Hh) family of secreted signaling protein - fragment	st	Signal transduction	198	Amvar-772	591	K		amb_var-contig_772	0	1172	590	658	100	90	ExpAA=82.87 First60=19.03 PredHel=4 Topology=i7-26o94-116i121-143o158-177i	4	41.4	41.9	16.7	SIG	20-21	23.513	9.59	21.093	9.42	198	0.038	0.923	0.097	S	1	1	12.6	4	4								secreted protein, putative	1E-009	gi|241176112	66.6	123	155
Amvar-777	p8 nuclear protein	st	Signal transduction	69	Amvar-777	210	M	*	amb_var-contig_777	1e-118	416	209	702	100	30	ExpAA=0.00 First60=0.00 PredHel=0 Topology=o	0				CYT		8.195	9.05			69	0.07	0.045	0.955	_	1	0	15.9	7.2	1.4	1 | 32 GKQRSKR|EA 0.849 *ProP* |							p8 nuclear protein	1E-032	gi|260908473	142	69	69
Amvar-892	cyclin-dependent kinase 2 interacting protein	st	Signal transduction	208	Amvar-892	627	M	*	amb_var-contig_892	0	1243	626	684	100	92	ExpAA=0.01 First60=0.00 PredHel=0 Topology=o	0				CYT		22.963	4.81			208	0.125	0.057	0.89	_	2	0	13.9	4.8	2.4								cyclin-dependent kinase 2-interacting protein, putative	2E-061	gi|240952288	238	213	218
Amvar-950	cyclin-dependent kinase inhibitor	st	Signal transduction	166	Amvar-950	501	M	*	amb_var-contig_950	0	993	500	686	100	73	ExpAA=0.01 First60=0.01 PredHel=0 Topology=o	0				CYT		18.127	6.75			166	0.418	0.041	0.549	_	5	6	12.7	4.2	10.2								cyclin-dependent kinase inhibitor, putative	1E-019	gi|241648886	99.4	161	165
Amvar-993	hypothetical conserved protein - fragment	st	Signal transduction	251	Amvar-993	750	K		amb_var-contig_993	0	1471	748	753	99	99	ExpAA=0.00 First60=0.00 PredHel=0 Topology=o	0				CYT		28.198	9.02			251	0.239	0.077	0.725	_	3	6	12	5.6	9.2								zinc finger protein, putative	7E-056	gi|241613709	221	274	875
Transcription factor
Amb_var-149	Transcription factor of the Forkhead/HNF3 family - truncated at 3 prime	tf	Transcription factor	190	Amb_var-149	570	M		amb_var-contig_149	0	1130	569	763	100	75	ExpAA=0.00 First60=0.00 PredHel=0 Topology=o	0				CYT		21.334	9.9			190	0.089	0.106	0.878	_	2	7	14.7	6.3	10	1 | 168 KPGRLKK|KL 0.540 *ProP* |							zinc finger protein, putative	9E-097	gi|241997566	355	190	652
Amb_var-464	Myotrophin	tf	Transcription factor	116	Amb_var-464	351	M	*	amb_var-contig_464	0	696	350	628	100	56	ExpAA=0.11 First60=0.00 PredHel=0 Topology=o	0				CYT		12.769	5.1			116	0.068	0.096	0.915	_	1	0	6.9	8.6	2.6								myotrophin, putative	9E-043	gi|241645842	176	88	96
Amb_var-794	DNA-directed RNA polymerase subunit E'	tf	Transcription factor	171	Amb_var-794	516	M	*	amb_var-contig_794	0	1023	515	736	100	70	ExpAA=0.22 First60=0.16 PredHel=0 Topology=o	0				CYT		19.153	5.11			171	0.093	0.113	0.853	_	2	0	10.5	8.8	5.8								similar to DNA directed RNA polymerase II polypeptide G	4E-086	gi|149725343	320	170	219
Amvar-1073	Transcription factor NFAT, subunit NF90 - fragment	tf	Transcription factor	260	Amvar-1073	780	K		amb_var-contig_1073	0	1546	779	784	100	99	ExpAA=5.71 First60=0.00 PredHel=0 Topology=o	0				CYT		30.13	9.3			260	0.407	0.039	0.678	_	4	1	5.4	6.2	10		Band7_1 |Band7_2 |	Band7 -> 2|	2	22	8.46154		hypothetical protein BRAFLDRAFT_133155	1E-071	gi|260780930	273	295	972
Amvar-1162	Class 2 transcription repressor NC2	tf	Transcription factor	187	Amvar-1162	564	M	*	amb_var-contig_1162	0	1118	563	768	100	73	ExpAA=0.05 First60=0.05 PredHel=0 Topology=i	0				CYT		20.537	5.67			187	0.263	0.082	0.716	_	3	11	16.6	3.7	8								DR1-associated protein 1 (negative cofactor 2 alpha)	2E-039	gi|115496187	165	189	205
Amvar-120	Inositol polyphosphate kinase - fragment	tf	Transcription factor	261	Amvar-120	783	K		amb_var-contig_120	0	1552	782	1174	100	67	ExpAA=0.00 First60=0.00 PredHel=0 Topology=o	0				CYT		30.222	9.24			261	0.46	0.067	0.493	_	5	1	16.1	6.1	3.4	1 | 66 IRGRKYR|MR 0.553 *ProP* |							unnamed protein product	6E-047	gi|47215586	191	169	429
Amvar-1705	methionine sulfoxide reductase B	tf	Transcription factor	143	Amvar-1705	432	M	*	amb_var-contig_1705	0	856	431	642	100	67	ExpAA=0.01 First60=0.00 PredHel=0 Topology=o	0				CYT		16.328	8.64			143	0.044	0.085	0.951	_	1	0	13.3	7	4.9								transcription regulation, putative	5E-076	gi|241151387	286	144	144
Amvar-1797	Transcription coactivator - truncated at 3 prime	tf	Transcription factor	105	Amvar-1797	312	M		amb_var-contig_1797	1e-178	618	311	462	100	68	ExpAA=0.01 First60=0.01 PredHel=0 Topology=o	0				CYT		12.028	9.52			105	0.364	0.061	0.566	_	4	1	9.5	8.6	8.6								hypothetical protein BRAFLDRAFT_243011	2E-028	gi|260805903	128	91	102
Amvar-1908	Transcription factor MBF1 - truncated at 3 prime	tf	Transcription factor	145	Amvar-1908	432	M		amb_var-contig_1908	0	856	431	563	100	77	ExpAA=0.00 First60=0.00 PredHel=0 Topology=o	0				CYT		16.317	9.9			145	0.287	0.018	0.872	_	3	0	13.1	6.2	3.4								transcription factor Mbf1, putative	8E-068	gi|241742037	259	145	147
Amvar-244	hypothetical conserved protein - truncated at 3 prime	tf	Transcription factor	221	Amvar-244	663	M		amb_var-contig_244	0	1314	662	745	100	89	ExpAA=0.08 First60=0.08 PredHel=0 Topology=o	0				CYT		23.566	8.43			221	0.199	0.072	0.774	_	3	14	20.8	6.3	7.7	2 | 120 RNARERR|RV 0.723 *ProP* | 144 VENRAKR|LS 0.533 *ProP* |							conserved hypothetical protein	3E-063	gi|241177523	244	219	271
Amvar-247	RNA polymerase beta subunit - truncated at 3 prime	tf	Transcription factor	189	Amvar-247	567	M		amb_var-contig_247	0	1110	567	653	99	87	ExpAA=0.00 First60=0.00 PredHel=0 Topology=o	0				CYT		21.769	6.16			189	0.074	0.099	0.916	_	1	2	10.6	6.3	6.9	1 | 130 GQERVMR|SG 0.505 *ProP* |							RNA polymerase III, putative	2E-080	gi|241614087	301	172	1141
Amvar-416	Transcriptional activator of the JUN family - truncated at 3 prime	tf	Transcription factor	153	Amvar-416	456	M		amb_var-contig_416	0	904	455	531	100	86	ExpAA=0.00 First60=0.00 PredHel=0 Topology=o	0				CYT		17.056	5.57			153	0.145	0.05	0.899	_	2	16	20.9	3.9	8.5	1 | 56 SAGRPER|SA 0.665 *ProP* |							transcription factor Ap-1, putative	5E-030	gi|240995050	133	91	235
Amvar-439	X-box binding protein 1 - truncated at 3 prime	tf	Transcription factor	204	Amvar-439	610	M		amb_var-contig_439	0	1209	609	765	100	80	ExpAA=0.05 First60=0.00 PredHel=0 Topology=o	0				CYT		23.005	9.89			204	0.382	0.068	0.522	_	5	13	14.7	2.9	6.9								transcription factor XBP-1, putative	1E-063	gi|241652752	246	203	259
Amvar-444	C2H2-type Zn-finger protein - fragment	tf	Transcription factor	198	Amvar-444	594	S		amb_var-contig_444	0	1178	593	717	100	83	ExpAA=0.00 First60=0.00 PredHel=0 Topology=o	0				CYT		21.23	9.37			198	0.06	0.135	0.87	_	2	13	15.2	8.1	12.6	2 | 137 SLTRHMR|SH 0.504 *ProP* | 187 PSRRSHR|QA 0.514 *ProP* |							zinc finger protein, putative	2E-050	gi|241856917	202	220	424
Amvar-457	RNA polymerase II transcription elongation factor - truncated at 5 prime	tf	Transcription factor	109	Amvar-457	330	K	*	amb_var-contig_457	0	654	329	810	100	41	ExpAA=0.00 First60=0.00 PredHel=0 Topology=o	0				CYT		11.928	4.95			109	0.088	0.077	0.904	_	1	7	15.6	3.7	9.2								RNA polymerase II transcription elongation factor, putative	1E-051	gi|241174244	205	109	118
Amvar-475	Basic region leucine zipper transcription factor - truncated at 3 prime	tf	Transcription factor	181	Amvar-475	541	M		amb_var-contig_475	0	1072	540	832	100	65	ExpAA=0.37 First60=0.00 PredHel=0 Topology=o	0				CYT		19.57	6.84			181	0.063	0.454	0.72	_	4	13	13.3	5.5	11.6	2 | 108 YWERRKR|NN 0.541 *ProP* | 120 KRSRELR|RI 0.543 *ProP* |							cell death specification protein, putative	1E-038	gi|241239031	162	121	101
Amvar-518	heat shock factor 1 - fragment	tf	Transcription factor	226	Amvar-518	678	E		amb_var-contig_518	0	1344	677	815	100	83	ExpAA=0.00 First60=0.00 PredHel=0 Topology=o	0				CYT		25.772	9.21			226	0.459	0.033	0.706	_	4	7	12.4	5.8	4.4								heat shock transcription factor, putative	2E-056	gi|241562194	222	174	219
Amvar-82	Proteins containing BTB/POZ and Kelch domains, involved in regulatory/signal transduction processes - truncated at 3 prime	tf	Transcription factor	241	Amvar-82	722	M		amb_var-contig_82	0	1431	721	814	100	89	ExpAA=0.01 First60=0.00 PredHel=0 Topology=o	0				CYT		25.934	8.33			241	0.09	0.253	0.646	_	4	25	18.7	5	6.6								zinc finger protein, putative	4E-094	gi|241701538	347	256	448
Amvar-823	Transcription factor containing NAC and TS-N domains	tf	Transcription factor	216	Amvar-823	646	M	*	amb_var-contig_823	0	1265	644	686	99	94	ExpAA=0.00 First60=0.00 PredHel=0 Topology=o	0				CYT		23.364	4.69			216	0.071	0.042	0.948	_	1	3	13.9	5.1	3.7		Band13_78 |Band13_79 |Band13_80 |Band13_81 |Band13_82 |	Band13 -> 5|	5	75	34.7222		transcription factor containing NAC and TS-N domains, putative	1E-100	gi|241699222	369	216	224
Amvar-824	bZIP Maf transcription factor - truncated at 3 prime	tf	Transcription factor	147	Amvar-824	441	M		amb_var-contig_824	0	874	440	650	100	68	ExpAA=0.00 First60=0.00 PredHel=0 Topology=i	0				CYT		16.928	9.71			147	0.241	0.084	0.788	_	3	1	14.3	2.7	4.1								transcription factor MafG, putative	7E-056	gi|242002316	219	154	158
Amvar-940	high mobility group protein C - fragment	tf	Transcription factor	212	Amvar-940	635	S		amb_var-contig_940	0	1259	634	664	100	96	ExpAA=0.00 First60=0.00 PredHel=0 Topology=o	0				CYT		24.45	9.68			212	0.526	0.026	0.545	_	5	1	10.4	2.8	5.2								high mobility group protein C, putative	7E-036	gi|241604781	154	119	134
Transcription machinery
Amvar-402	PIWI	nr	Group 17 - Immunity related	226	Amvar-402	678	M		amb_var-contig_402	0	1344	677	789	100	86	ExpAA=0.00 First60=0.00 PredHel=0 Topology=o	0				CYT		23.889	9.69			226	0.175	0.033	0.856	_	2	24	19	10.2	9.3								PIWI	2E-007	gi|157117037	59.7	241	944
Amb_var-150	RNA-binding protein LARK, contains RRM and retroviral-type Zn-finger domains	tm	Transcription machinery	217	Amb_var-150	654	M	*	amb_var-contig_150	0	1296	653	1160	100	56	ExpAA=0.00 First60=0.00 PredHel=0 Topology=o	0				CYT		24.033	8.99			217	0.125	0.055	0.825	_	2	1	9.7	15.7	12.4		Band15_36 |Band15_37 |Band15_38 |Band15_39 |Band16_24 |Band16_25 |Band16_26 |Band16_27 |Band16_28 |Band16_29 |Band22_12 |Band22_13 |	Band16 -> 6| Band15 -> 4| Band22 -> 2|	6	71	32.7189		RNA binding motif-containing protein, putative	4E-098	gi|241856245	360	220	195
Amvar-218	RNA-binding protein LARK, contains RRM and retroviral-type Zn-finger domains - fragment	tm	Transcription machinery	213	Amvar-218	636	P		amb_var-contig_218	0	1261	635	756	100	84	ExpAA=0.00 First60=0.00 PredHel=0 Topology=o	0				CYT		22.936	8.37			213	0.064	0.091	0.917	_	1	0	7.5	16.4	11.3		Band15_17 |Band15_18 |Band15_19 |Band15_20 |Band15_21 |	Band15 -> 5|	5	59	27.6995		hypothetical protein BRAFLDRAFT_83361	7E-037	gi|260790117	157	201	326
Amb_var-202	Alternative splicing factor SRp55/B52/SRp75 (RRM superfamily)	tm	Transcription machinery	281	Amb_var-202	846	M	*	amb_var-contig_202	0	1677	845	1154	100	73	ExpAA=0.00 First60=0.00 PredHel=0 Topology=o	0				CYT		32.165	11.57			281	0.386	0.042	0.576	_	5	15	19.2	7.1	5.3	1 | 212 SRSRSRR|SS 0.868 *ProP* |							alternative splicing factor SRp55/B52/SRp75, putative	1E-110	gi|241574285	400	281	268
Amvar-759	alternative splicing factor ASF/SF2 - truncated at 3 prime	tm	Transcription machinery	222	Amvar-759	666	M		amb_var-contig_759	0	1320	665	800	100	83	ExpAA=0.00 First60=0.00 PredHel=0 Topology=o	0				CYT		25.429	9.78			222	0.164	0.042	0.833	_	2	13	14.4	9.5	7.2								alternative splicing factor ASF/SF2, putative	1E-126	gi|241849002	456	222	223
Amb_var-351	Apoptosis-promoting RNA-binding protein TIA-1/TIAR (RRM superfamily)	tm	Transcription machinery	374	Amb_var-351	1125	M	*	amb_var-contig_351	0	2230	1124	1235	100	91	ExpAA=0.00 First60=0.00 PredHel=0 Topology=o	0				CYT		41.298	8.34			374	0.059	0.077	0.932	_	1	2	13.4	9.6	7								similar to Rox8 CG5422-PB, isoform B	1E-123	gi|110756942	446	388	392
Amb_var-369	U2 snRNP splicing factor, small subunit, - truncated at 3 prime	tm	Transcription machinery	193	Amb_var-369	578	M		amb_var-contig_369	0	1146	577	599	100	96	ExpAA=0.00 First60=0.00 PredHel=0 Topology=o	0				CYT		22.339	5.16			193	0.083	0.061	0.939	_	1	0	11.4	5.2	3.1								U2 snRNP splicing factor small subunit	1E-110	gi|149286928	400	193	268
Amb_var-500	COX4 neighbor	tm	Transcription machinery	202	Amb_var-500	609	M	*	amb_var-contig_500	0	1207	608	1066	100	57	ExpAA=0.03 First60=0.01 PredHel=0 Topology=o	0				CYT		22.597	5.85			202	0.452	0.067	0.434	M	5	0	9.4	5.4	2.5		Band17_102 |Band17_103 |	Band17 -> 2|	2	22	10.8911		COX4 neighbor protein, putative	2E-081	gi|240952134	305	210	209
Amvar-1079	Predicted RNA-binding protein (RRM superfamily) - fragment	tm	Transcription machinery	131	Amvar-1079	392	P		amb_var-contig_1079	0	777	391	395	100	99	ExpAA=0.00 First60=0.00 PredHel=0 Topology=o	0				CYT		15.018	8.55			131	0.115	0.053	0.899	_	2	0	8.4	3.8	9.2								RNA-binding protein, putative	9E-069	gi|241710461	262	131	566
Amvar-1373	Small nuclear ribonucleoprotein SMD1	tm	Transcription machinery	120	Amvar-1373	363	M	*	amb_var-contig_1373	0	720	362	730	100	50	ExpAA=0.01 First60=0.01 PredHel=0 Topology=o	0				CYT		13.377	11.44			120	0.089	0.122	0.798	_	2	0	11.7	12.5	3.3	1 | 120 ARGRGRR|-- 0.552 *ProP* |	Band19_19 |						hypothetical protein BRAFLDRAFT_264344	1E-054	gi|260819208	215	121	121
Amvar-1382	Exon-exon junction complex, Magoh component - truncated at 3 prime	tm	Transcription machinery	142	Amvar-1382	425	M		amb_var-contig_1382	0	842	424	520	100	82	ExpAA=0.21 First60=0.00 PredHel=0 Topology=o	0				CYT		16.777	5.66			142	0.161	0.043	0.885	_	2	0	9.2	7	2.8								exon-exon junction complex protein Magoh	1E-077	gi|260908446	291	142	147
Amvar-146	K-homology type RNA binding protein - truncated at 3 prime	tm	Transcription machinery	199	Amvar-146	594	M		amb_var-contig_146	0	1178	593	656	100	91	ExpAA=0.01 First60=0.01 PredHel=0 Topology=o	0				CYT		19.977	3.93			199	0.15	0.056	0.885	_	2	14	17.1	16.1	11.6	1 | 11 DAERRRR|DA 0.718 *ProP* |							RNA binding protein, putative	8E-034	gi|241812001	147	139	347
Amvar-172	Splicing factor hnRNP-F - truncated at 3 prime	tm	Transcription machinery	231	Amvar-172	693	M		amb_var-contig_172	0	1360	693	788	99	88	ExpAA=0.00 First60=0.00 PredHel=0 Topology=o	0				CYT		25.953	8.4			231	0.067	0.084	0.915	_	1	0	10.4	12.1	4.8	1 | 53 TLSREGR|PS 0.527 *ProP* |							hypothetical protein BRAFLDRAFT_136434	1E-082	gi|260834915	309	223	411
Amvar-256	Polycomb-group transcriptional regulator - fragment	tm	Transcription machinery	155	Amvar-256	465	T		amb_var-contig_256	0	922	464	808	100	58	ExpAA=0.00 First60=0.00 PredHel=0 Topology=i	0				CYT		17.058	10.22			155	0.581	0.041	0.521	M	5	13	16.1	6.5	6.5								similar to Crm, cramped-like	2E-025	gi|189516898	118	182	1133
Amvar-273	hypothetical conserved protein - truncated at 5 prime	tm	Transcription machinery	146	Amvar-273	441	R	*	amb_var-contig_273	0	874	440	496	100	89	ExpAA=0.41 First60=0.01 PredHel=0 Topology=o	0				CYT		16.695	7.08			146	0.134	0.058	0.867	_	2	0	16.4	1.4	3.4								hypothetical protein IscW_ISCW022448	1E-014	gi|241679560	82.4	75	196
Amvar-299	Uncharacterized conserved protein - truncated at 3 prime	tm	Transcription machinery	179	Amvar-299	537	M		amb_var-contig_299	0	1065	536	641	100	84	ExpAA=0.00 First60=0.00 PredHel=0 Topology=o	0				CYT		20.302	10.32			179	0.224	0.122	0.649	_	3	3	19.6	6.7	5	1 | 38 TKHRDDR|QD 0.544 *ProP* |							hypothetical protein IscW_ISCW004342	3E-023	gi|241998912	111	87	85
Amvar-322	hypothetical conserved protein - truncated at 3 prime	tm	Transcription machinery	138	Amvar-322	414	M		amb_var-contig_322	0	821	413	604	100	69	ExpAA=0.02 First60=0.02 PredHel=0 Topology=o	0				CYT		16.419	10.12			138	0.256	0.1	0.628	_	4	0	5.1	2.2	4.3								conserved hypothetical protein	6E-025	gi|241616519	116	137	230
Amvar-354	Protein required for normal rRNA processing - truncated at 3 prime	tm	Transcription machinery	256	Amvar-354	768	M		amb_var-contig_354	0	1522	767	812	100	95	ExpAA=4.24 First60=0.00 PredHel=0 Topology=o	0				CYT		30.407	9.9			256	0.609	0.014	0.678	_	5	0	7.8	3.5	5.1								hypothetical protein IscW_ISCW009218	1E-135	gi|241600520	485	256	499
Amvar-399	Transcriptional coactivator CAPER (RRM superfamily) - fragment	tm	Transcription machinery	116	Amvar-399	346	S		amb_var-contig_399	0	686	345	723	100	48	ExpAA=0.00 First60=0.00 PredHel=0 Topology=i	0				BL		13.729	11.03			116	0.55	0.037	0.562	_	5	2	19.8	5.2	3.4								transformer-2 protein C, putative	5E-048	gi|241655012	193	120	258
Amvar-405	RNA-binding protein p54nrb (RRM superfamily) - fragment	tm	Transcription machinery	208	Amvar-405	624	Q		amb_var-contig_405	0	1237	623	846	100	74	ExpAA=0.01 First60=0.00 PredHel=0 Topology=o	0				CYT		23.425	9.66			208	0.361	0.046	0.666	_	4	6	12	7.7	6.7								Hrp65 protein, putative	1E-046	gi|242020088	189	209	522
Amvar-414	Ribosome production factor 1	tm	Transcription machinery	234	Amvar-414	705	M	*	amb_var-contig_414	0	1398	704	1186	100	59	ExpAA=0.00 First60=0.00 PredHel=0 Topology=o	0				CYT		28.052	9.83			234	0.075	0.064	0.93	_	1	0	10.7	3.8	3.8	1 | 68 NRSRIKK|TV 0.767 *ProP* |							U3 small nucleolar ribonucleoprotein imp4, putative	1E-105	gi|241997904	385	194	232
Amvar-477	transcription elongation factor B polypeptide - fragment	tm	Transcription machinery	241	Amvar-477	722	D		amb_var-contig_477	0	1431	721	735	100	98	ExpAA=0.00 First60=0.00 PredHel=0 Topology=o	0				CYT		26.873	9.67			241	0.138	0.073	0.875	_	2	10	16.2	5	7.5								transcription elongation factor B polypeptide, putative	7E-047	gi|241556136	191	175	493
Amvar-495	far upstream element (FUSE) binding protein 1 - fragment	tm	Transcription machinery	239	Amvar-495	717	S		amb_var-contig_495	0	1421	716	731	100	98	ExpAA=0.00 First60=0.00 PredHel=0 Topology=o	0				CYT		25.115	6.17			239	0.194	0.032	0.876	_	2	2	9.6	11.3	7.9								KH domain RNA binding protein, putative	3E-097	gi|242001078	358	241	609
Amvar-871	putative HMG-like protein	tm	Transcription machinery	145	Amvar-871	437	M	*	amb_var-contig_871	0	866	436	533	100	82	ExpAA=0.00 First60=0.00 PredHel=0 Topology=o	0				CYT		17.014	9.68			145	0.468	0.049	0.505	_	5	0	6.9	6.2	6.2		Band15_77 |Band15_78 |Band15_79 |Band16_84 |Band16_85 |	Band15 -> 3| Band16 -> 2|	3	39	26.8966		putative HMG-like protein	2E-080	gi|29825377	300	145	208
Amvar-997	Alternative splicing factor SRp20/9G8 (RRM superfamily) - truncated at 3 prime	tm	Transcription machinery	193	Amvar-997	577	M		amb_var-contig_997	0	1144	576	639	100	90	ExpAA=0.00 First60=0.00 PredHel=0 Topology=o	0				CYT		21.916	11.42			193	0.052	0.116	0.93	_	1	10	18.1	10.4	6.7	2 | 130 NSSRRSR|SR 0.599 *ProP* | 155 SRSRSPR|RS 0.520 *ProP* |	Band15_80 |Band15_81 |Band15_82 |Band16_98 |Band16_99 |Band16_100 |	Band15 -> 3| Band16 -> 3|	3	39	20.2073		RSZp22 protein, putative	1E-106	gi|242002226	386	198	199
Transporters and storage
Amvar-519	heme lipoprotein precursor - truncated at 5 prime	s/heme	Group 18 - Metastriate specific families	131	Amvar-519	396	K	*	amb_var-contig_519	0	785	395	638	100	62	ExpAA=0.48 First60=0.02 PredHel=0 Topology=o	0				CYT		14.854	5.82			131	0.062	0.151	0.86	_	2	3	13	7.6	6.1		Band7_32 |Band7_33 |Band7_34 |Band8_31 |Band8_32 |Band8_33 |Band9_85 |Band10_176 |Band10_177 |Band11_181 |Band11_182 |Band12_153 |	Band7 -> 3| Band8 -> 3| Band10 -> 2| Band11 -> 2|	3	34	25.9542		heme lipoprotein precursor	1E-065	gi|152125831	251	131	1546
Amvar-121	heme lipoprotein precursor - truncated at 3 prime	s/heme	Group 18 - Metastriate specific families	436	Amvar-121	1308	M		amb_var-contig_121	0	2561	1305	1338	99	98	ExpAA=0.06 First60=0.05 PredHel=0 Topology=o	0				SIG	15-16	50.02	5.52	48.427	5.48	436	0.091	0.857	0.127	S	2	0	11	6.2	3.7		Band5_1 |Band5_2 |Band5_3 |Band5_4 |Band5_5 |Band5_6 |Band5_7 |Band7_18 |Band7_19 |Band7_20 |Band7_21 |Band8_1 |Band8_2 |Band8_3 |Band8_4 |Band8_5 |Band8_6 |Band8_7 |Band8_8 |Band8_9 |Band8_10 | - truncated	Band8 -> 15| Band5 -> 7| Band10 -> 5| Band7 -> 4| Band13 -> 2| Band18 -> 2|	15	230	52.7523		heme lipoprotein precursor	0.0	gi|152125831	731	436	1546
Amvar-378	heme lipoprotein precursor - fragment	s/heme	Group 18 - Metastriate specific families	230	Amvar-378	690	V		amb_var-contig_378	0	1368	689	729	100	95	ExpAA=0.00 First60=0.00 PredHel=0 Topology=o	0				CYT		27.031	7.05			230	0.12	0.065	0.831	_	2	5	10.4	3.9	6.5		Band5_8 |Band5_9 |Band5_10 |Band7_9 |Band7_10 |Band7_11 |Band7_12 |Band7_13 |Band8_25 |Band8_26 |Band8_27 |Band8_28 |Band8_29 |Band8_30 |Band9_49 |Band9_50 |Band10_167 |Band10_168 |	Band8 -> 6| Band7 -> 5| Band5 -> 3| Band9 -> 2| Band10 -> 2|	6	80	34.7826		heme lipoprotein precursor	5E-097	gi|152125831	357	231	1546
Amvar-409	hemelipoglycoprotein precursor - fragment	s/heme	Group 18 - Metastriate specific families	218	Amvar-409	654	F		amb_var-contig_409	0	1296	653	733	100	89	ExpAA=0.06 First60=0.00 PredHel=0 Topology=o	0				CYT		24.819	9.23			218	0.101	0.065	0.904	_	1	0	14.2	8.7	3.2		Band7_25 |Band7_26 |Band8_38 |	Band7 -> 2|	2	34	15.5963		hemelipoglycoprotein precursor 2	6E-078	gi|194241600	293	225	1492
Amb_var-220	Vacuolar H+-ATPase V0 sector, subunits c/c'	tr	Transporters	154	Amb_var-220	465	M	*	amb_var-contig_220	0	922	464	1198	100	39	ExpAA=91.80 First60=30.40 PredHel=4 Topology=o10-32i53-75o90-112i125-147o	4	57.1	20.8	22.1	BL		15.8	9.35			154	0.04	0.859	0.141	S	2	1	9.7	13.6	3.9								vacuolar H+ ATPase	3E-075	gi|241998636	283	152	155
Amb_var-117	Aquaporin (major intrinsic protein family) - truncated at 3 prime	tr	Transporters	138	Amb_var-117	413	M		amb_var-contig_117	0	819	412	734	100	56	ExpAA=46.75 First60=34.66 PredHel=2 Topology=i16-38o48-70i	2	31.9	7.2	60.9	SIG	34-35	15.102	11.48	11.413	11.81	138	0.006	0.864	0.502	S	4	0	10.1	12.3	4.3	1 | 135 GRERHRR|DL 0.762 *ProP* |							water-specific aquaporin	5E-044	gi|219932449	180	101	291
Amb_var-307	Amino acid transporters	tr	Transporters	199	Amb_var-307	600	M	*	amb_var-contig_307	0	1189	599	737	100	81	ExpAA=64.83 First60=16.75 PredHel=2 Topology=i44-66o76-98i	2	22.1	5	72.9	CYT		20.43	7.61			199	0.062	0.184	0.865	_	2	4	11.6	13.1	7.5								amino acid transporter, putative	2E-077	gi|241735323	291	185	519
Amb_var-37	Na+/K+ ATPase, beta subunit	tr	Transporters	303	Amb_var-37	912	M	*	amb_var-contig_37	0	1808	911	1693	100	54	ExpAA=23.12 First60=19.50 PredHel=1 Topology=i41-63o	1	7.3	79.2	13.5	BL		35.305	5.2			303	0.107	0.126	0.839	_	2	0	9.6	7.3	6.3		Band11_128 |Band11_129 |Band11_130 |Band11_131 |Band12_42 |Band12_43 |Band12_44 |Band12_45 |Band12_46 |Band12_47 |Band12_48 |Band12_49 |Band12_50 |Band13_56 |Band13_57 |Band13_58 |Band13_59 | - truncated	Band12 -> 9| Band13 -> 8| Band11 -> 4|	9	112	36.9637		Na+/K+ ATPase, beta subunit, putative	1E-149	gi|241172925	533	304	304
Amb_var-394	putative vacuolar ATP synthase subunit D - truncated at 3 prime	tr	Transporters	195	Amb_var-394	583	M		amb_var-contig_394	0	1156	582	671	100	87	ExpAA=0.02 First60=0.00 PredHel=0 Topology=o	0				CYT		22.001	9.99			195	0.572	0.022	0.437	M	5	0	11.8	5.6	1.5								putative vacuolar ATP synthase subunit D	3E-083	gi|46561758	311	195	244
Amb_var-461	Na+/dicarboxylate, Na+/tricarboxylate and phosphate transporters - truncated at 3 prime	tr	Transporters	238	Amb_var-461	712	M		amb_var-contig_461	0	1411	711	736	100	97	ExpAA=88.79 First60=33.44 PredHel=4 Topology=i12-33o48-70i91-108o123-145i	4	34.5	12.6	52.9	BL	41-42	26.696	8.94	21.956	8.53	238	0.049	0.986	0.017	S	1	3	11.3	5	4.2								similar to sodium/dicarboxylate cotransporter, putative	1E-038	gi|156547471	163	190	552
Amb_var-71	Porin/voltage-dependent anion-selective channel protein - truncated at 3 prime	tr	Transporters	234	Amb_var-71	701	M		amb_var-contig_71	0	1390	700	794	100	88	ExpAA=0.03 First60=0.00 PredHel=0 Topology=o	0				CYT		25.351	7.69			234	0.132	0.049	0.888	_	2	0	13.2	10.3	3.4		Band13_108 |Band13_109 |Band13_110 |Band13_111 |Band13_112 |Band14_26 |Band14_27 |Band14_28 |Band14_29 |Band14_30 |Band14_31 |	Band14 -> 6| Band13 -> 5|	6	83	35.4701		voltage-dependent anion-selective channel, putative	1E-111	gi|241061134	404	234	282
Amvar-100	Monocarboxylate transporter - truncated at 3 prime	tr	Transporters	267	Amvar-100	799	M		amb_var-contig_100	0	1584	798	826	100	97	ExpAA=128.03 First60=19.96 PredHel=6 Topology=i24-46o66-88i93-115o120-142i147-169o184-203i	6	48.3	15	36.7	CYT		28.596	9.14			267	0.051	0.323	0.872	_	3	1	13.5	10.5	3.7								monocarboxylate transporter, putative	2E-064	gi|241156047	249	207	497
Amvar-106	amino acid transporter - fragment	tr	Transporters	194	Amvar-106	582	E		amb_var-contig_106	0	1154	581	861	100	68	ExpAA=22.69 First60=0.00 PredHel=1 Topology=i67-89o	1	11.3	54.1	34.5	BL		21.203	4.73			194	0.033	0.157	0.953	_	2	1	11.9	6.7	5.2		Band8_56 |Band8_57 |	Band8 -> 2|	2	24	12.3711		amino acid transporter, putative	2E-055	gi|241701250	218	153	604
Amvar-1371	Na+/K+ symporter - fragment	tr	Transporters	208	Amvar-1371	624	K		amb_var-contig_1371	0	1237	623	632	100	99	ExpAA=0.08 First60=0.02 PredHel=0 Topology=o	0				CYT		23.75	8.92			208	0.134	0.051	0.907	_	2	2	14.4	4.8	4.8		Band6_1 |Band6_2 |Band6_3 |Band6_4 |Band7_3 |Band7_4 |Band7_5 |Band7_6 |Band7_7 |Band7_8 |	Band7 -> 6| Band6 -> 4|	6	79	37.9808		conserved hypothetical protein	6E-093	gi|240978646	343	209	1408
Amvar-1412	Vacuolar H+-ATPase V1 sector, subunit A - fragment	tr	Transporters	169	Amvar-1412	505	K		amb_var-contig_1412	0	1001	504	509	100	99	ExpAA=0.13 First60=0.10 PredHel=0 Topology=o	0				CYT		18.709	8.01			169	0.198	0.044	0.819	_	2	2	15.4	7.1	4.7		Band9_61 |Band9_62 |	Band9 -> 2|	2	32	18.9349		V-type proton ATPase catalytic subunit A; Short=V-ATPase subunit A; AltName:	9E-086	gi|82245325	318	169	617
Amvar-1435	Na+/K+ ATPase, alpha subunit - truncated at 3 prime	tr	Transporters	219	Amvar-1435	656	M		amb_var-contig_1435	0	1300	655	696	100	94	ExpAA=42.19 First60=0.00 PredHel=2 Topology=i104-126o139-158i	2	18.7	5.9	75.3	CYT		24.476	7.6			219	0.285	0.028	0.782	_	3	1	11.9	7.8	6.4	1 | 32 GRPRARR|SK 0.750 *ProP* |	Band6_5 |Band6_6 |Band7_14 |Band7_15 |Band7_16 |Band7_17 |	Band7 -> 4| Band6 -> 2|	4	51	23.2877		Na+/K+ ATPase, alpha subunit, putative	1E-101	gi|241124081	370	202	1026
Amvar-1791	Glutamate transporter EAAC1-interacting protein GTRAP3-18 - fragment	tr	Transporters	177	Amvar-1791	531	N		amb_var-contig_1791	0	1053	530	590	100	90	ExpAA=79.24 First60=20.72 PredHel=4 Topology=i40-62o66-85i98-115o119-141i	4	45.2	4.5	50.3	BL		19.915	9.59			177	0.057	0.325	0.815	_	3	0	8.5	7.3	3.4								similar to AGAP005121-PB	8E-062	gi|91095167	239	174	180
Amvar-1802	Predicted transporter (major facilitator superfamily) - fragment	tr	Transporters	179	Amvar-1802	535	V		amb_var-contig_1802	0	1061	534	538	100	99	ExpAA=125.17 First60=39.15 PredHel=6 Topology=i2-21o36-58i65-87o91-113i120-142o146-168i	6	72.1	12.8	15.1	BL	23-24	19.455	9.87	17.045	10.07	179	0.052	0.88	0.106	S	2	0	13.4	9.5	5								transporter, putative	6E-052	gi|241853245	206	179	221
Amvar-181	ABC transporter - truncated at 3 prime	tr	Transporters	229	Amvar-181	687	M		amb_var-contig_181	0	1362	686	816	100	84	ExpAA=0.01 First60=0.00 PredHel=0 Topology=o	0				CYT		25.23	5.28			229	0.119	0.033	0.937	_	1	0	7.9	6.1	2.2	1 | 9 SDAKKKR|DA 0.665 *ProP* |							ABC transporter, putative	1E-100	gi|241651546	367	230	625
Amvar-301	zinc transporter - fragment	tr	Transporters	87	Amvar-301	258	D		amb_var-contig_301	1e-146	511	257	263	100	98	ExpAA=40.72 First60=21.96 PredHel=2 Topology=i33-52o67-86i	2	43.7	17.2	39.1	CYT		9.629	6.01			87	0.073	0.426	0.621	_	5	0	10.3	13.8	3.4								zinc transporter, putative	5E-043	gi|241693015	176	87	467
Amvar-36	Amino acid transporters - truncated at 3 prime	tr	Transporters	473	Amvar-36	1416	M		amb_var-contig_36	0	2807	1415	1516	100	93	ExpAA=218.33 First60=17.79 PredHel=10 Topology=i43-65o70-92i130-152o167-189i196-218o238-260i273-295o310-332i353-375o380-402i	10	46.5	12.7	40.8	CYT		52.002	9.3			473	0.063	0.239	0.857	_	2	0	11.2	10.1	4.2								hypothetical protein BRAFLDRAFT_120622	9E-077	gi|260810430	291	379	434
Amvar-434	Chloride intracellular channel - truncated at 3 prime	tr	Transporters	208	Amvar-434	623	M		amb_var-contig_434	0	1235	622	736	100	85	ExpAA=0.04 First60=0.01 PredHel=0 Topology=o	0				CYT		23.928	5.75			208	0.055	0.215	0.91	_	2	0	10.6	6.3	4.8		Band14_110 |Band14_111 |Band14_112 |Band14_113 |	Band14 -> 4|	4	44	21.1538		chloride channel, putative	1E-100	gi|241112451	368	195	236
Amvar-629	ChaC, cation transport regulator homolog 2 (E. coli) - truncated at 3 prime	tr	Transporters	177	Amvar-629	531	M		amb_var-contig_629	0	1053	530	653	100	81	ExpAA=0.00 First60=0.00 PredHel=0 Topology=o	0				CYT		20.386	5.97			177	0.34	0.091	0.515	_	5	0	6.2	7.3	6.8								conserved hypothetical protein	4E-074	gi|241163693	280	178	197
Amb_var-1358	hypothetical secreted protein - truncated at 3 prime	tr	Group 18 - Metastriate specific families	165	Amb_var-1358	492	M		amb_var-contig_1358	0	975	491	561	100	88	ExpAA=65.96 First60=1.22 PredHel=3 Topology=i70-92o102-124i137-159o	3	40	9.7	50.3	SIG	16-17	17.987	9.46	16.306	9.75	165	0.166	0.843	0.04	S	2	0	14.5	5.5	6.7	1 | 23 TLLRPRR|SP 0.572 *ProP* |							monocarboxylate transporter, putative	1E-029	gi|241058163	132	132	230
Amvar-732	Ca2+-binding protein Regucalcin/SMP30 - truncated at 3 prime	tr	Transporters	233	Amvar-732	698	M		amb_var-contig_732	0	1384	697	763	100	91	ExpAA=0.01 First60=0.00 PredHel=0 Topology=o	0				CYT		25.869	5.24			233	0.292	0.084	0.586	_	4	0	18	6.9	4.3		Band13_96 |Band13_97 |Band13_98 |Band13_99 |	Band13 -> 4|	4	50	21.4592		calcium-binding protein, putative	7E-079	gi|241242569	297	230	400
Unknown
Amvar-1532	hypothetical protein - fragment	uk	Unknown	161	Amvar-1532	482	L		amb_var-contig_1532	0	955	481	536	100	90	ExpAA=21.52 First60=0.00 PredHel=1 Topology=o80-102i	1	13.7	49.7	36.6	BL		18.226	4.9			161	0.817	0.012	0.326	M	3	4	17.4	2.5	5.6	1 | 40 VRSRKKR|KG 0.615 *ProP* |							hypothetical protein Bcoam_09285	0.012	gi|205373464	42.7	119	260
Amb_var-743	hypothetical secreted protein	s/pep	Group 18 - Metastriate specific families	116	Amb_var-743	351	M	*	amb_var-contig_743	0	696	350	727	100	48	ExpAA=25.23 First60=2.43 PredHel=1 Topology=o93-115i	1	19	80.2	0.9	CYT		12.811	9.27			116	0.708	0.116	0.142	M	3	0	15.5	5.2	1.7								F-box/LRR-repeat protein, putative	3.2	gi|255560906	34.7	89	484
Amb_var-1344	hypothetical secreted protein	s/pep	Group 18 - Metastriate specific families	99	Amb_var-1344	300	M	*	amb_var-contig_1344	1e-171	595	299	808	100	37	ExpAA=1.02 First60=0.62 PredHel=0 Topology=o	0				CYT		11.587	10.23			99	0.16	0.256	0.488	_	4	0	10.1	5.1	6.1								hypothetical protein LOC791209	16	gi|123701371	32.3	29	478
Amb_var-541	hypothetical secreted peptide precursor - truncated at 3 prime	s/pep	Group 18 - Metastriate specific families	74	Amb_var-541	221	M		amb_var-contig_541	1e-124	438	220	426	100	52	ExpAA=19.96 First60=19.94 PredHel=1 Topology=o25-47i	1	29.7	33.8	36.5	CYT		8.366	4.44			74	0.026	0.931	0.23	S	2	0	10.8	8.1	2.7								hypothetical protein OsJ_28268	27	gi|222641012	31.6	27	1256
Amb_var-1711	hypothetical secreted peptide precursor	uk	Unknown	74	Amb_var-1711	225	M	*	amb_var-contig_1711	1e-126	446	224	559	100	40	ExpAA=0.82 First60=0.82 PredHel=0 Topology=o	0				CYT		8.638	8.91			74	0.487	0.426	0.113	M	5	0	14.9	.	4.1								hypothetical protein Bm1_46315	27	gi|170591935	31.6	54	294
Amvar-265	hypothetical protein	uk	Unknown	115	Amvar-265	347	M	*	amb_var-contig_265	0	688	346	418	100	83	ExpAA=15.60 First60=6.89 PredHel=0 Topology=o	0				CYT		12.953	8.81			115	0.26	0.292	0.308	_	5	0	16.5	3.5	4.3								hypothetical protein BAV2027	4.2	gi|187478519	34.3	90	233
Amvar-276	hypothetical protein	uk	Unknown	176	Amvar-276	531	M	*	amb_var-contig_276	0	1053	530	773	100	69	ExpAA=7.91 First60=2.19 PredHel=0 Topology=o	0				CYT		20.013	9.33			176	0.081	0.201	0.825	_	2	0	18.2	5.1	4								laminin, beta 2 isoform 1	3.9	gi|109039728	34.7	50	1797
Amvar-359	hypothetical protein - truncated at 3 prime	uk	Unknown	203	Amvar-359	609	M		amb_var-contig_359	0	1207	608	755	100	81	ExpAA=0.00 First60=0.00 PredHel=0 Topology=o	0				CYT		21.96	4.68			203	0.101	0.052	0.919	_	1	3	20.7	3.9	3								dentin sialophosphoprotein precursor	3E-005	gi|123345479	52	196	672
Amvar-89	hypothetical protein - fragment	uk	Unknown	126	Amvar-89	378	H		amb_var-contig_89	0	749	377	778	100	49	ExpAA=0.01 First60=0.01 PredHel=0 Topology=o	0				CYT		14.658	10.45			126	0.225	0.069	0.714	_	3	0	21.4	3.2	3.2								integrase	0.64	gi|29345643	37	145	373
Unknown conserved
Amb_var-1385	Predicted coiled-coil protein	uc	Unknown conserved	136	Amb_var-1385	411	M	*	amb_var-contig_1385	0	815	410	709	100	58	ExpAA=0.00 First60=0.00 PredHel=0 Topology=o	0				CYT		14.668	4.2			136	0.067	0.054	0.941	_	1	15	23.5	2.9	4.4								coiled-coil protein, putative	8E-054	gi|241784538	212	136	133
Amb_var-19	Misexpression suppressor of KSR 2	uc	Unknown conserved	394	Amb_var-19	1185	M	*	amb_var-contig_19	0	2349	1184	2603	100	46	ExpAA=7.04 First60=0.01 PredHel=0 Topology=o	0				CYT		44.567	6.07			394	0.065	0.068	0.936	_	1	0	12.7	5.3	3.3		Band1_1 |Band11_17 |Band11_18 |Band11_19 |Band11_20 |Band11_21 |Band11_22 |Band11_23 |Band11_24 |Band11_25 |Band11_26 |Band11_27 |Band11_28 |Band12_24 |Band12_25 |Band12_26 |Band12_27 |Band12_28 | - truncated	Band11 -> 12| Band12 -> 12| Band13 -> 4| Band14 -> 2| Band15 -> 2|	12	171	43.401		Misexpression suppressor of KSR, putative	0.0	gi|241646417	781	394	394
Amb_var-225	hypothetical conserved protein	uc	Unknown conserved	77	Amb_var-225	234	M	*	amb_var-contig_225	1e-132	464	233	832	100	28	ExpAA=0.01 First60=0.00 PredHel=0 Topology=o	0				CYT		8.734	5.51			77	0.166	0.111	0.717	_	3	2	6.5	3.9	22.1								TPA: hypothetical protein	8E-010	gi|259484355	66.6	81	81
Amb_var-437	Uncharacterized integral membrane protein - truncated at 3 prime	uc	Unknown conserved	210	Amb_var-437	628	M		amb_var-contig_437	0	1245	627	839	100	75	ExpAA=66.62 First60=20.01 PredHel=3 Topology=o33-52i101-123o161-183i	3	30	33.8	36.2	CYT		24.079	9.66			210	0.234	0.234	0.691	_	3	1	17.6	3.8	4.8		Band17_67 |Band17_68 |Band17_69 |	Band17 -> 3|	3	38	18.0952		integral membrane protein, putative	1E-103	gi|241693023	376	210	253
Amb_var-456	hypothetical protein	uc	Unknown conserved	147	Amb_var-456	444	M	*	amb_var-contig_456	0	880	443	742	100	60	ExpAA=0.00 First60=0.00 PredHel=0 Topology=o	0				CYT		16.442	8.59			147	0.136	0.041	0.905	_	2	14	21.1	2	5.4	1 | 57 GPLRKFR|SR 0.607 *ProP* |							conserved hypothetical protein	3E-043	gi|242001436	177	163	209
Amb_var-76	hypothetical protein	uc	Unknown conserved	179	Amb_var-76	540	M	*	amb_var-contig_76	0	1070	539	859	100	63	ExpAA=0.00 First60=0.00 PredHel=0 Topology=o	0				CYT		19.087	9.82			179	0.284	0.112	0.626	_	4	19	20.7	7.8	10.1								conserved hypothetical protein	2E-059	gi|241575249	231	180	167
Amvar-1068	coiled-coil tumor protein D52 - truncated at 3 prime	uc	Unknown conserved	133	Amvar-1068	399	M		amb_var-contig_1068	0	791	398	616	100	65	ExpAA=0.00 First60=0.00 PredHel=0 Topology=o	0				CYT		14.664	4.77			133	0.061	0.068	0.941	_	1	3	15.8	5.3	2.3		Band16_103 |Band16_104 |Band17_49 |Band17_50 |Band17_51 |	Band17 -> 3| Band16 -> 2|	3	45	33.8346		coiled-coil tumor protein D52, putative	9E-054	gi|242046462	212	146	200
Amvar-1102	Domain in SPla and the RYanodine Receptor - truncated at 3 prime	uc	Unknown conserved	177	Amvar-1102	530	M		amb_var-contig_1102	0	1051	529	598	100	89	ExpAA=0.01 First60=0.00 PredHel=0 Topology=o	0				CYT		19.042	5.22			177	0.734	0.067	0.252	M	3	0	11.3	10.2	2.8								hypothetical protein BRAFLDRAFT_210038	3E-055	gi|260796477	218	177	195
Amvar-1186	hypothetical conserved protein - fragment	uc	Unknown conserved	202	Amvar-1186	604	A		amb_var-contig_1186	0	1197	603	704	100	86	ExpAA=0.11 First60=0.00 PredHel=0 Topology=o	0				CYT		21.335	9.78			202	0.464	0.013	0.658	_	5	5	11.4	8.9	7.4		Band18_35 |						hypothetical protein SORBIDRAFT_10g019730	2E-009	gi|242093118	65.9	212	912
Amvar-119	hypothetical conserved protein - truncated at 3 prime	uc	Unknown conserved	127	Amvar-119	381	M		amb_var-contig_119	0	755	380	698	100	55	ExpAA=0.00 First60=0.00 PredHel=0 Topology=o	0				CYT		13.815	3.75			127	0.066	0.093	0.905	_	1	11	15.7	3.1	11								hypothetical protein IscW_ISCW019219	2E-025	gi|242002310	118	128	344
Amvar-1236	hypothetical conserved protein - truncated at 3 prime	uc	Unknown conserved	158	Amvar-1236	471	M		amb_var-contig_1236	0	934	470	605	100	78	ExpAA=23.85 First60=0.16 PredHel=1 Topology=i133-152o	1	12	3.8	84.2	CYT		17.137	7.11			158	0.688	0.142	0.2	M	3	2	8.2	3.2	7								conserved hypothetical protein	1E-040	gi|241650806	169	162	173
Amvar-1306	hypothetical conserved protein - truncated at 5 prime	uc	Unknown conserved	56	Amvar-1306	171	K	*	amb_var-contig_1306	1e-94	339	170	606	100	28	ExpAA=0.00 First60=0.00 PredHel=0 Topology=i	0				CYT		6.837	11.22			56	0.274	0.206	0.197	M	5	0	8.9	3.6	5.4								hypothetical protein IscW_ISCW001408	1E-015	gi|240957780	85.9	55	61
Amvar-1404	subfamily of SANT domain - truncated at 3 prime	uc	Unknown conserved	187	Amvar-1404	561	M		amb_var-contig_1404	0	1112	560	700	100	80	ExpAA=0.00 First60=0.00 PredHel=0 Topology=o	0				CYT		21.602	5.66			187	0.126	0.445	0.421	S	5	5	13.4	2.1	6.4	1 | 62 KNFRLKR|RL 0.514 *ProP* |							hypothetical protein IscW_ISCW022674	5E-052	gi|241730204	207	150	187
Amvar-147	conserved hypothetical protein - truncated at 3 prime	uc	Unknown conserved	197	Amvar-147	591	M		amb_var-contig_147	0	1172	590	1030	100	57	ExpAA=0.00 First60=0.00 PredHel=0 Topology=o	0				CYT		22.1	7.69			197	0.106	0.102	0.888	_	2	1	12.2	7.1	4.1								conserved hypothetical protein	3E-026	gi|241251051	121	196	394
Amvar-1534	Predicted membrane protein - truncated at 5 prime	uc	Unknown conserved	168	Amvar-1534	507	R	*	amb_var-contig_1534	0	1005	506	728	100	70	ExpAA=42.09 First60=0.00 PredHel=2 Topology=i69-91o111-133i	2	26.2	11.9	61.9	CYT		18.571	9.52			168	0.713	0.056	0.239	M	3	0	13.7	7.1	5.4								putative membrane protein	3E-086	gi|67083883	320	168	185
Amvar-1681	Yip1 domain family, member 1 - fragment	uc	Unknown conserved	177	Amvar-1681	529	P		amb_var-contig_1681	0	1049	528	535	100	99	ExpAA=39.37 First60=0.00 PredHel=2 Topology=i118-140o155-176i	2	24.3	8.5	67.2	CYT		19.796	4.23			177	0.074	0.047	0.937	_	1	1	19.8	5.6	4.5								conserved hypothetical protein	3E-065	gi|241810441	251	159	161
Amvar-1747	hypothetical conserved protein - fragment	uc	Unknown conserved	159	Amvar-1747	477	R		amb_var-contig_1747	0	946	476	737	100	65	ExpAA=18.93 First60=18.93 PredHel=1 Topology=o10-32i	1	13.8	6.3	79.9	CYT		17.854	8.97			159	0.165	0.096	0.742	_	3	2	9.4	8.2	5								conserved hypothetical protein	3E-042	gi|241622269	174	153	186
Amvar-1806	conserved hypothetical protein	uc	Unknown conserved	148	Amvar-1806	447	M	*	amb_var-contig_1806	0	886	446	608	100	74	ExpAA=0.00 First60=0.00 PredHel=0 Topology=o	0				CYT		15.693	6.88			148	0.221	0.047	0.787	_	3	23	20.3	6.1	12.2								conserved hypothetical protein	1E-041	gi|241749566	172	175	168
Amvar-1893	Uncharacterized conserved protein - truncated at 3 prime	uc	Unknown conserved	111	Amvar-1893	331	M		amb_var-contig_1893	0	656	330	539	100	61	ExpAA=0.00 First60=0.00 PredHel=0 Topology=o	0				CYT		12.57	4.49			111	0.083	0.084	0.899	_	1	0	15.3	5.4	2.7								conserved hypothetical protein	2E-037	gi|241672109	157	108	119
Amvar-1921	associated with methylmalonic aciduria (cobalamin deficiency) cblD type, with homocystinuria - truncated at 3 prime	uc	Unknown conserved	231	Amvar-1921	690	M		amb_var-contig_1921	0	1368	689	712	100	97	ExpAA=0.00 First60=0.00 PredHel=0 Topology=o	0				CYT		25.637	5.99			231	0.933	0.006	0.227	M	2	5	16	6.5	7.4	1 | 23 KMHRLPR|SV 0.681 *ProP* |							hypothetical protein	7E-030	gi|72095887	134	224	280
Amvar-1989	hypothetical conserved protein - truncated at 5 prime	uc	Unknown conserved	84	Amvar-1989	255	E	*	amb_var-contig_1989	1e-144	505	254	573	100	45	ExpAA=0.00 First60=0.00 PredHel=0 Topology=o	0				CYT		9.356	8.03			84	0.063	0.071	0.934	_	1	0	13.1	8.3	4.8								hypothetical protein IscW_ISCW000035	2E-036	gi|241103324	154	84	101
Amvar-201	conserved hypothetical protein - truncated at 5 prime	uc	Unknown conserved	206	Amvar-201	621	R	*	amb_var-contig_201	0	1231	620	988	100	63	ExpAA=0.01 First60=0.00 PredHel=0 Topology=o	0				CYT		22.079	4.64			206	0.089	0.051	0.93	_	1	14	18.9	3.9	7.8		Band14_73 |Band14_74 |Band14_75 |Band14_76 |	Band14 -> 4|	4	68	33.0097		conserved hypothetical protein	3E-028	gi|241630964	128	246	463
Amvar-2016	Microtubule-binding protein MIP-T3 - truncated at 3 prime	uc	Unknown conserved	219	Amvar-2016	655	M		amb_var-contig_2016	0	1298	654	736	100	89	ExpAA=0.00 First60=0.00 PredHel=0 Topology=o	0				CYT		24.563	9.95			219	0.169	0.051	0.845	_	2	9	21	5	5								conserved hypothetical protein	2E-046	gi|242046696	189	165	165
Amvar-235	hypothetical conserved protein - fragment	uc	Unknown conserved	190	Amvar-235	570	Q		amb_var-contig_235	0	1130	569	582	100	98	ExpAA=0.00 First60=0.00 PredHel=0 Topology=o	0				CYT		20.409	4.79			190	0.175	0.077	0.833	_	2	25	17.4	2.6	13.7	1 | 29 EEVRSKR|QE 0.647 *ProP* |							conserved hypothetical protein	8E-024	gi|241630964	113	195	463
Amvar-242	hypothetical conserved protein - truncated at 3 prime	uc	Unknown conserved	195	Amvar-242	585	M		amb_var-contig_242	0	1160	584	703	100	83	ExpAA=0.00 First60=0.00 PredHel=0 Topology=o	0				CYT		20.931	9.92			195	0.297	0.047	0.685	_	4	0	11.3	9.2	5.1	1 | 175 SPGRQLR|CA 0.582 *ProP* |							similar to CG2321-PA	6E-028	gi|110766511	127	198	553
Amvar-257	hypothetical conserved protein - truncated at 5 prime	uc	Unknown conserved	90	Amvar-257	273	N	*	amb_var-contig_257	1e-155	541	272	458	100	60	ExpAA=0.00 First60=0.00 PredHel=0 Topology=o	0				CYT		9.54	4.28			90	0.117	0.087	0.864	_	2	4	18.9	3.3	7.8								conserved hypothetical protein	3E-026	gi|241122554	121	89	861
Amvar-290	Tumor Necrosis Factor Receptor (TNFR)-Associated Factor (TRAF) family - truncated at 5 prime	uc	Unknown conserved	147	Amvar-290	444	T	*	amb_var-contig_290	0	880	443	715	100	62	ExpAA=0.03 First60=0.03 PredHel=0 Topology=o	0				CYT		16.784	8.31			147	0.109	0.084	0.849	_	2	0	10.2	5.4	7.5								conserved hypothetical protein	0.001	gi|241778831	45.8	121	390
Amvar-314	hypothetical protein - fragment	uc	Unknown conserved	201	Amvar-314	601	S		amb_var-contig_314	0	1191	600	605	100	99	ExpAA=0.00 First60=0.00 PredHel=0 Topology=o	0				CYT		21.385	3.9			201	0.065	0.045	0.958	_	1	32	30.8	10.4	0.5								predicted protein	4E-031	gi|115390476	138	176	1113
Amvar-342	cleft lip and palate associated transmembrane protein 1 - truncated at 3 prime	uc	Unknown conserved	140	Amvar-342	420	M		amb_var-contig_342	0	833	419	517	100	81	ExpAA=13.81 First60=5.75 PredHel=0 Topology=o	0				CYT		15.456	4.74			140	0.093	0.277	0.784	_	3	6	14.3	7.9	6.4								conserved hypothetical protein	2E-040	gi|241311412	167	142	637
Amvar-472	G patch domain containing 2 - truncated at 5 prime	uc	Unknown conserved	192	Amvar-472	579	D	*	amb_var-contig_472	0	1148	578	791	100	73	ExpAA=0.00 First60=0.00 PredHel=0 Topology=o	0				CYT		20.669	11.14			192	0.053	0.058	0.939	_	1	6	14.6	10.9	12.5								rCG20314, isoform CRA_b	9E-015	gi|149040983	83.6	213	492
Amvar-482	hypothetical conserved protein - truncated at 3 prime	uc	Unknown conserved	140	Amvar-482	417	M		amb_var-contig_482	0	827	416	532	100	78	ExpAA=0.12 First60=0.04 PredHel=0 Topology=o	0				CYT		15.096	9.95			140	0.596	0.126	0.235	M	4	11	17.1	7.1	7.9								conserved hypothetical protein	1E-010	gi|242002766	69.3	137	343
Amvar-611	hypothetical conserved protein - truncated at 3 prime	uc	Unknown conserved	168	Amvar-611	502	M		amb_var-contig_611	0	995	501	756	100	66	ExpAA=0.00 First60=0.00 PredHel=0 Topology=o	0				CYT		19.155	10.69			168	0.208	0.077	0.681	_	3	2	7.7	3.6	8.3	1 | 126 AKRRFRR|EK 0.590 *ProP* |							conserved hypothetical protein	5E-051	gi|242000260	203	177	201
Amvar-657	hypothetical conserved protein - truncated at 3 prime	uc	Unknown conserved	220	Amvar-657	658	M		amb_var-contig_657	0	1304	657	701	100	94	ExpAA=0.06 First60=0.06 PredHel=0 Topology=o	0				CYT		23.723	7.56			220	0.765	0.086	0.235	M	3	6	20	5.5	5.5								hypothetical protein IscW_ISCW012829	1E-028	gi|241735547	130	160	197
Amvar-667	hypothetical conserved protein - truncated at 3 prime	uc	Unknown conserved	232	Amvar-667	694	M		amb_var-contig_667	0	1376	693	786	100	88	ExpAA=0.00 First60=0.00 PredHel=0 Topology=o	0				CYT		25.365	5.91			232	0.54	0.02	0.563	_	5	2	13.8	9.5	5.6								conserved hypothetical protein	9E-041	gi|241610842	170	230	272
Amvar-729	conserved hypothetical protein	uc	Unknown conserved	134	Amvar-729	405	M	*	amb_var-contig_729	0	803	404	808	100	50	ExpAA=0.02 First60=0.00 PredHel=0 Topology=o	0				CYT		15.223	10.34			134	0.101	0.065	0.911	_	1	7	14.2	3	9								conserved hypothetical protein	1E-030	gi|240976659	135	146	146
Amvar-837	WD40 repeat protein - fragment	uc	Unknown conserved	198	Amvar-837	593	D		amb_var-contig_837	0	1176	592	597	100	99	ExpAA=0.56 First60=0.45 PredHel=0 Topology=o	0				CYT		21.251	8.9			198	0.04	0.071	0.966	_	1	0	16.2	10.6	5.6								similar to WD repeat domain 75	3E-018	gi|110755320	95.1	72	807
Amvar-857	conserved hypothetical protein	uc	Unknown conserved	96	Amvar-857	291	M	*	amb_var-contig_857	1e-166	577	290	778	100	37	ExpAA=22.31 First60=22.31 PredHel=1 Topology=o15-37i	1	22.9	15.6	61.5	CYT		10.841	7.97			96	0.057	0.675	0.344	S	4	2	13.5	3.1	6.3								conserved hypothetical protein	1E-033	gi|241566271	145	96	121
Amvar-858	Uncharacterized conserved protein - fragment	uc	Unknown conserved	213	Amvar-858	639	A		amb_var-contig_858	0	1267	638	723	100	88	ExpAA=0.00 First60=0.00 PredHel=0 Topology=o	0				CYT		24.04	8.29			213	0.158	0.051	0.863	_	2	1	9.9	6.6	2.8	1 | 107 NPGYKKR|DA 0.664 *ProP* |							conserved hypothetical protein	1E-100	gi|242002116	367	213	265
Amvar-909	Predicted GTP-binding protein - fragment	uc	Unknown conserved	168	Amvar-909	503	C		amb_var-contig_909	0	997	502	761	100	66	ExpAA=43.29 First60=0.00 PredHel=2 Topology=i112-130o145-167i	2	23.8	8.9	67.3	CYT		18.808	8.54			168	0.064	0.043	0.95	_	1	0	11.9	9.5	3.6								TM2 domain-containing protein, putative	2E-077	gi|241781515	291	174	183
Amvar-916	hypothetical conserved protein	uc	Unknown conserved	158	Amvar-916	477	M	*	amb_var-contig_916	0	946	476	777	100	61	ExpAA=0.00 First60=0.00 PredHel=0 Topology=o	0				CYT		17.332	6.57			158	0.429	0.062	0.437	_	5	4	15.8	5.7	4.4								conserved hypothetical protein	2E-055	gi|241159537	218	164	159
Transposable elements
Amb_var-1427	hypothetical secreted protein	te	Transposable elements	93	Amb_var-1427	282	M	*	amb_var-contig_1427	1e-160	559	281	697	100	40	ExpAA=2.81 First60=2.81 PredHel=0 Topology=o	0				SIG	16-17	10.185	12.08	8.395	12.25	93	0.102	0.946	0.049	S	1	0	8.6	10.8	12.9	1 | 56 RPLRARR|GR 0.573 *ProP* |							putative ABC transporter ATP-binding protein	0.22	gi|256766049	38.5	38	261
Amvar-1014	polyprotein - truncated at 3 prime	te	Transposable elements	189	Amvar-1014	565	M		amb_var-contig_1014	0	1120	564	752	100	75	ExpAA=0.00 First60=0.00 PredHel=0 Topology=o	0				CYT		21.94	10.01			189	0.672	0.08	0.244	M	3	2	12.2	3.7	3.2		Band16_67 |						similar to transposase	7E-018	gi|115726971	94	108	676
Amvar-279	pogo transposable element with KRAB domain - fragment	te	Transposable elements	213	Amvar-279	636	Q		amb_var-contig_279	0	1261	635	786	100	81	ExpAA=0.00 First60=0.00 PredHel=0 Topology=o	0				CYT		24.641	10.39			213	0.19	0.351	0.372	_	5	0	12.7	5.2	4.2	2 | 95 RLWRKKK|DS 0.516 *ProP* | 106 AAHRDRR|SF 0.604 *ProP* |							similar to KIAA1513 protein	7E-026	gi|126306294	120	160	892
[truncated: 98 more columns]

## Sheet: Gel-MS-MS results
Summary of proteins identified by the SDS-Gel/Tryptic digest/MS/MS procedure indicated in Figure 4
Gel Band		All MS/MS matches	Fraction name with larger coverage	Number of fragments (includes multi charged same ion)	Coverage in aa residues (does not include multi charged ions)	Percent coverage	Seq name and link to protein	Description	Best match to NR protein database	E value	class id	class	Seq size	Seq name and link to CDS	Seq size	First codon	Last codon is *?	TMHMM result	Predicted helices	% membrane	% outside	% inside	SigP Result	Cleavage Position	MW	pI	Mature MW	pI	Len	mTP	SP	other	TargetP Location	Relative confidence (1 is best)	No. potential glyc sites	Percent Ser+Thr	Percent Gly	Percent Pro	ProP furin cleavage predictions
4		Band4_7 |Band4_8 |Band4_9 |Band4_10 |Band4_11 |Band4_12 |	Band4 -> 6|	6	75	41.6667	Amvar-1137	Beta-spectrin - truncated at 5 prime	spectrin alpha chain, putative	8E-092	cs	Cytoskeletal Proteins	180	Amvar-1137	538	G	*	ExpAA=0.00 First60=0.00 PredHel=0 Topology=o	0				CYT		20.308	5.74			180	0.042	0.1	0.948	_	1	0	8.9	3.3	0.6
4		Band4_1 |Band4_2 |Band4_3 |Band4_4 |Band4_5 |Band4_6 |	Band4 -> 6|	6	74	36.8159	Amvar-491	Beta-spectrin - fragment	similar to beta chain spectrin	4E-062	cs	Cytoskeletal Proteins	201	Amvar-491	600	E		ExpAA=0.00 First60=0.00 PredHel=0 Topology=o	0				CYT		22.561	5.01			201	0.108	0.045	0.931	_	1	0	10.4	5.5	0.5	1 | 187 CESRRAR|LA 0.543 *ProP* |
4		Band4_13 |Band4_14 |Band4_15 |	Band4 -> 3|	3	28	17.0732	Amvar-1049	Translation initiation factor 4F, ribosome/mRNA-bridging subunit (eIF-4G) - fragment	eukaryotic translation initiation factor 4 gamma, putative	8E-063	ps	Protein synthesis machinery	164	Amvar-1049	489	S		ExpAA=1.66 First60=0.00 PredHel=0 Topology=o	0				CYT		19.312	6.21			164	0.309	0.055	0.705	_	4	0	7.9	2.4	3.7
6		Band6_15 |Band6_16 |	Band6 -> 2|	2	26	15.2941	Amvar-1782	short chain dehydrogenase - truncated at 3 prime	estradiol 17-beta-dehydrogenase, putative	3E-065	detox	Detoxification	170	Amvar-1782	509	M		ExpAA=2.06 First60=0.10 PredHel=0 Topology=o	0				CYT		17.817	6.74			170	0.111	0.133	0.76	_	2	2	8.8	15.3	1.2
7		Band6_1 |Band6_2 |Band6_3 |Band6_4 |Band7_3 |Band7_4 |Band7_5 |Band7_6 |Band7_7 |Band7_8 |	Band7 -> 6| Band6 -> 4|	6	79	37.9808	Amvar-1371	Na+/K+ symporter - fragment	conserved hypothetical protein	6E-093	tr	Transporters	208	Amvar-1371	624	K		ExpAA=0.08 First60=0.02 PredHel=0 Topology=o	0				CYT		23.75	8.92			208	0.134	0.051	0.907	_	2	2	14.4	4.8	4.8
7		Band7_27 |Band7_28 |Band7_29 |Band7_30 |Band7_31 |Band8_39 |Band8_40 |Band8_41 |	Band7 -> 5| Band8 -> 3|	5	61	29.3269	Amvar-426	Endoplasmic reticulum glucose-regulated protein (GRP94/endoplasmin), HSP90 family - truncated at 3 prime	tumor rejection antigen (gp96), putative	1E-085	pm	Protein modification machinery	208	Amvar-426	622	M		ExpAA=3.70 First60=3.69 PredHel=0 Topology=o	0				SIG	20-21	22.712	4.88	20.712	4.8	208	0.032	0.929	0.049	S	1	2	13	6.3	1.9
7		Band6_5 |Band6_6 |Band7_14 |Band7_15 |Band7_16 |Band7_17 |	Band7 -> 4| Band6 -> 2|	4	51	23.2877	Amvar-1435	Na+/K+ ATPase, alpha subunit - truncated at 3 prime	Na+/K+ ATPase, alpha subunit, putative	1E-101	tr	Transporters	219	Amvar-1435	656	M		ExpAA=42.19 First60=0.00 PredHel=2 Topology=i104-126o139-158i	2	18.7	5.9	75.3	CYT		24.476	7.6			219	0.285	0.028	0.782	_	3	1	11.9	7.8	6.4	1 | 32 GRPRARR|SK 0.750 *ProP* |
7		Band7_22 |Band7_23 |Band7_24 |Band8_54 |Band8_55 |Band20_20 |Band20_21 |	Band7 -> 3| Band8 -> 2| Band20 -> 2|	3	50	13.9665	Amvar-88	translational elongation factor-2 - truncated at 3 prime	translational elongation factor-2	0.0	ps	Protein synthesis machinery	358	Amvar-88	1072	M		ExpAA=0.08 First60=0.00 PredHel=0 Topology=o	0				CYT		40.609	7.64			358	0.21	0.04	0.855	_	2	0	10.6	5.9	3.1
7		Band7_32 |Band7_33 |Band7_34 |Band8_31 |Band8_32 |Band8_33 |Band9_85 |Band10_176 |Band10_177 |Band11_181 |Band11_182 |Band12_153 |	Band7 -> 3| Band8 -> 3| Band10 -> 2| Band11 -> 2|	3	34	25.9542	Amvar-519	heme lipoprotein precursor - truncated at 5 prime	heme lipoprotein precursor	1E-065	s/heme	Group 18 - Metastriate specific families	131	Amvar-519	396	K	*	ExpAA=0.48 First60=0.02 PredHel=0 Topology=o	0				CYT		14.854	5.82			131	0.062	0.151	0.86	_	2	3	13	7.6	6.1
7		Band7_1 |Band7_2 |	Band7 -> 2|	2	22	8.46154	Amvar-1073	Transcription factor NFAT, subunit NF90 - fragment	hypothetical protein BRAFLDRAFT_133155	1E-071	tf	Transcription factor	260	Amvar-1073	780	K		ExpAA=5.71 First60=0.00 PredHel=0 Topology=o	0				CYT		30.13	9.3			260	0.407	0.039	0.678	_	4	1	5.4	6.2	10
7		Band7_35 |Band7_36 |	Band7 -> 2|	2	30	12.5523	Amvar-1163	Karyopherin (importin) beta 3 - fragment	Ran-binding protein, putative	2E-096	pe	Protein export machinery	239	Amvar-1163	715	S		ExpAA=0.14 First60=0.00 PredHel=0 Topology=o	0				CYT		26.872	5.09			239	0.143	0.135	0.563	_	3	0	12.6	2.9	4.2	1 | 75 QSSSKKR|DA 0.677 *ProP* |
7		Band7_25 |Band7_26 |Band8_38 |	Band7 -> 2|	2	34	15.5963	Amvar-409	hemelipoglycoprotein precursor - fragment	hemelipoglycoprotein precursor 2	6E-078	s/heme	Group 18 - Metastriate specific families	218	Amvar-409	654	F		ExpAA=0.06 First60=0.00 PredHel=0 Topology=o	0				CYT		24.819	9.23			218	0.101	0.065	0.904	_	1	0	14.2	8.7	3.2
7		Band7_38 |Band7_39 |	Band7 -> 2|	2	28	14.7368	Amvar-418	AAA+-type ATPase - truncated at 3 prime	valosin containing protein	1E-100	pm	Protein modification machinery	190	Amvar-418	567	M		ExpAA=0.00 First60=0.00 PredHel=0 Topology=o	0				CYT		21.469	6.83			190	0.084	0.049	0.929	_	1	1	8.9	5.3	6.3
7		Band7_40 |Band7_41 |Band8_50 |Band8_51 |	Band7 -> 2| Band8 -> 2|	2	27	30.6818	Amvar-573	Elongation factor 2 - truncated at 5 prime	elongation factor, putative	5E-043	ps	Protein synthesis machinery	88	Amvar-573	267	F	*	ExpAA=0.07 First60=0.07 PredHel=0 Topology=o	0				CYT		9.984	5.2			88	0.08	0.135	0.802	_	2	0	10.2	8	8
8		Band5_1 |Band5_2 |Band5_3 |Band5_4 |Band5_5 |Band5_6 |Band5_7 |Band7_18 |Band7_19 |Band7_20 |Band7_21 |Band8_1 |Band8_2 |Band8_3 |Band8_4 |Band8_5 |Band8_6 |Band8_7 |Band8_8 |Band8_9 |Band8_10 | - truncated	Band8 -> 15| Band5 -> 7| Band10 -> 5| Band7 -> 4| Band13 -> 2| Band18 -> 2|	15	230	52.7523	Amvar-121	heme lipoprotein precursor - truncated at 3 prime	heme lipoprotein precursor	0.0	s/heme	Group 18 - Metastriate specific families	436	Amvar-121	1308	M		ExpAA=0.06 First60=0.05 PredHel=0 Topology=o	0				SIG	15-16	50.02	5.52	48.427	5.48	436	0.091	0.857	0.127	S	2	0	11	6.2	3.7
8		Band8_17 |Band8_18 |Band8_19 |Band8_20 |Band8_21 |Band8_22 |Band8_23 |Band8_24 |Band9_77 |Band9_78 |Band10_131 |Band10_132 |Band10_133 |Band10_134 |Band10_135 |Band12_114 |Band12_115 |Band12_116 |	Band8 -> 8| Band10 -> 5| Band12 -> 3| Band9 -> 2|	8	94	47.2362	Amvar-197	heat shock protein 90 - truncated at 3 prime	heat shock protein 90	1E-104	pm	Protein modification machinery	199	Amvar-197	597	M		ExpAA=2.90 First60=0.40 PredHel=0 Topology=o	0				CYT		22.316	4.66			199	0.048	0.113	0.916	_	1	0	16.1	6.5	2
8		Band5_8 |Band5_9 |Band5_10 |Band7_9 |Band7_10 |Band7_11 |Band7_12 |Band7_13 |Band8_25 |Band8_26 |Band8_27 |Band8_28 |Band8_29 |Band8_30 |Band9_49 |Band9_50 |Band10_167 |Band10_168 |	Band8 -> 6| Band7 -> 5| Band5 -> 3| Band9 -> 2| Band10 -> 2|	6	80	34.7826	Amvar-378	heme lipoprotein precursor - fragment	heme lipoprotein precursor	5E-097	s/heme	Group 18 - Metastriate specific families	230	Amvar-378	690	V		ExpAA=0.00 First60=0.00 PredHel=0 Topology=o	0				CYT		27.031	7.05			230	0.12	0.065	0.831	_	2	5	10.4	3.9	6.5
8		Band8_35 |Band8_36 |Band8_37 |	Band8 -> 3|	3	35	20	Amvar-124	Calnexin - truncated at 3 prime	calnexin, putative	4E-073	pm	Group 21 - Secreted conserved proteins	175	Amvar-124	524	M		ExpAA=0.16 First60=0.16 PredHel=0 Topology=o	0				SIG	18-19	19.654	6.06	17.773	6.07	175	0.028	0.904	0.118	S	2	0	6.9	7.4	6.3
8		Band8_47 |Band8_48 |Band8_49 |	Band8 -> 3|	3	26	26.2626	Amvar-548	Aconitase 2, mitochondrial isoform 1 - fragment	similar to Aconitase 2, mitochondrial isoform 1	4E-047	met/energy	Metabolism, energy	99	Amvar-548	294	A		ExpAA=3.17 First60=1.68 PredHel=0 Topology=o	0				CYT		10.422	8.54			99	0.055	0.207	0.871	_	2	0	15.2	14.1	4
8		Band8_56 |Band8_57 |	Band8 -> 2|	2	24	12.3711	Amvar-106	amino acid transporter - fragment	amino acid transporter, putative	2E-055	tr	Transporters	194	Amvar-106	582	E		ExpAA=22.69 First60=0.00 PredHel=1 Topology=i67-89o	1	11.3	54.1	34.5	BL		21.203	4.73			194	0.033	0.157	0.953	_	2	1	11.9	6.7	5.2
8		Band8_59 |Band8_60 |	Band8 -> 2|	2	24	10.3004	Amvar-1748	angiotensin-converting enzyme-like protein - fragment	angiotensin-converting enzyme-like protein	1E-113	s/enz dipep	Group 16 - Enzymes	233	Amvar-1748	699	L		ExpAA=5.02 First60=0.00 PredHel=0 Topology=o	0				CYT		27.276	5.74			233	0.065	0.093	0.908	_	1	0	12	6.4	3.4
8		Band8_66 |Band8_67 |	Band8 -> 2|	2	25	7.28863	Amvar-380	NADH-ubiquinone reductase - truncated at 3 prime	NADH-ubiquinone reductase, putative	1E-177	met/energy	Metabolism, energy	343	Amvar-380	1029	M		ExpAA=0.00 First60=0.00 PredHel=0 Topology=o	0				CYT		38.261	7.92			343	0.913	0.028	0.118	M	2	0	11.4	7	6.1
8		Band8_52 |Band8_53 |	Band8 -> 2|	2	29	13.8756	Amvar-788	hydroxyacyl-CoA dehydrogenase - truncated at 3 prime	hydroxyacyl-CoA dehydrogenase, putative	4E-071	met/lipid	Metabolism, lipid	209	Amvar-788	624	M		ExpAA=2.31 First60=0.00 PredHel=0 Topology=o	0				CYT		22.259	9.45			209	0.945	0.016	0.089	M	1	0	12	8.6	4.3
9		Band8_43 |Band8_44 |Band9_1 |Band9_2 |Band9_3 |Band9_4 |Band9_5 |Band9_6 |Band9_7 |Band9_8 |Band9_9 |Band9_10 |Band9_11 |Band9_12 |Band9_13 |Band9_14 |Band9_15 |Band9_16 |Band9_17 |Band9_18 | - truncated	Band9 -> 26| Band13 -> 3| Band8 -> 2| Band11 -> 2| Band22 -> 2|	26	350	68.2261	Amb_var-48	hsp70 family member - truncated at 3 prime	heat shock protein, putative	0.0	pm	Protein modification machinery	513	Amb_var-48	1536	M		ExpAA=0.21 First60=0.01 PredHel=0 Topology=o	0				CYT		56.338	6.02			513	0.072	0.165	0.825	_	2	0	13.1	7.8	3.7	1 | 272 ACERAKR|TL 0.518 *ProP* |
9		Band9_27 |Band9_28 |Band9_29 |Band9_30 |Band9_31 |Band9_32 |Band9_33 |Band9_34 |Band9_35 |Band9_36 |Band9_37 |Band9_38 |Band9_39 |Band10_14 |Band10_15 |Band10_16 |Band10_17 |Band10_18 |Band10_19 | - truncated	Band9 -> 13| Band10 -> 13|	13	183	47.5325	Amvar-158	Mitochondrial chaperonin, Cpn60/Hsp60p - truncated at 3 prime	chaperonin subunit, putative	0.0	pm	Protein modification machinery	385	Amvar-158	1152	M		ExpAA=0.01 First60=0.01 PredHel=0 Topology=o	0				CYT		41.639	7.73			385	0.888	0.057	0.076	M	1	1	9.9	8.6	3.1
9		Band9_5 |Band9_6 |Band9_8 |Band9_11 |Band9_13 |Band9_16 |Band9_22 |Band9_25 |Band9_26 |Band11_180 |	Band9 -> 9|	9	119	54.0909	Amvar-49	heat shock 70 kDa protein - fragment	heat shock protein, putative	1E-117	pm	Protein modification machinery	220	Amvar-49	660	Y		ExpAA=0.47 First60=0.00 PredHel=0 Topology=o	0				CYT		24.096	5.21			220	0.189	0.04	0.841	_	2	0	14.1	7.3	4.5
9		Band8_43 |Band8_44 |Band9_2 |Band9_3 |Band9_24 |Band9_40 |Band9_41 |Band9_42 |Band9_43 |Band9_44 |Band9_45 |Band11_179 |Band13_159 |Band13_161 |Band14_157 |Band22_7 |Band22_8 |	Band9 -> 9| Band8 -> 2| Band13 -> 2| Band22 -> 2|	9	127	57.2072	Amvar-63	heat shock protein - truncated at 3 prime	heat shock protein, putative	1E-105	pm	Protein modification machinery	222	Amvar-63	664	M		ExpAA=0.73 First60=0.38 PredHel=0 Topology=o	0				SIG	20-21	23.932	8.38	21.917	7.93	222	0.041	0.908	0.071	S	1	0	11.3	7.7	3.6
9		Band9_51 |Band9_52 |Band9_53 |Band9_54 |Band9_55 |	Band9 -> 5|	5	57	24.8908	Amvar-214	Ribophorin II - truncated at 3 prime	similar to Ribophorin II	2E-037	pm	Protein modification machinery	229	Amvar-214	687	M		ExpAA=22.11 First60=21.65 PredHel=1 Topology=i12-34o	1	9.6	85.2	5.2	SIG	19-20	24.281	6.42	22.119	5.81	229	0.043	0.939	0.025	S	1	1	13.1	7.4	3.9
9		Band9_63 |Band9_64 |Band9_65 |Band9_66 |Band9_67 |	Band9 -> 5|	5	61	16.8975	Amvar-330	heat shock protein 9 - fragment	Hsp70, putative	0.0	pm	Protein modification machinery	361	Amvar-330	1080	R		ExpAA=0.17 First60=0.12 PredHel=0 Topology=o	0				CYT		38.847	5.19			361	0.112	0.098	0.801	_	2	0	11.9	9.7	3.9
9		Band9_56 |Band9_57 |Band9_58 |Band9_59 |Band9_60 |	Band9 -> 5|	5	81	37.3272	Amvar-985	succinate dehydrogenase (flavoprotein) subunit - fragment	predicted protein	8E-091	met/energy	Metabolism, energy	217	Amvar-985	651	L		ExpAA=0.09 First60=0.02 PredHel=0 Topology=o	0				CYT		23.974	7.83			217	0.762	0.038	0.275	M	3	0	11.1	11.1	2.3
9		Band8_45 |Band8_46 |Band9_69 |Band9_70 |Band9_71 |	Band9 -> 3| Band8 -> 2|	3	32	18.4971	Amvar-510	Radixin, moesin - truncated at 3 prime	radixin, moesin, putative	2E-090	cs	Cytoskeletal Proteins	173	Amvar-510	519	M		ExpAA=0.01 First60=0.00 PredHel=0 Topology=o	0				CYT		20.196	7.7			173	0.106	0.107	0.809	_	2	0	10.4	3.5	5.2
9		Band9_72 |Band9_73 |	Band9 -> 2|	2	22	12.7168	Amb_var-1001	Oligosaccharyltransferase, alpha subunit (ribophorin I) - truncated at 3 prime	ribophorin, putative	1E-062	pm	Protein modification machinery	173	Amb_var-1001	519	M		ExpAA=19.68 First60=19.68 PredHel=1 Topology=o5-23i	1	10.4	2.9	86.7	SIG	22-23	19.76	7.85	17.179	8.63	173	0.013	0.976	0.049	S	1	0	10.4	3.5	1.7
9		Band9_79 |Band9_80 |	Band9 -> 2|	2	33	18.8571	Amb_var-217	Oligosaccharyltransferase, alpha subunit (ribophorin I)	ribophorin, putative	5E-048	pm	Protein modification machinery	175	Amb_var-217	528	M	*	ExpAA=2.00 First60=2.00 PredHel=0 Topology=o	0				SIG	20-21	19.004	6.28	16.847	6.12	175	0.04	0.944	0.032	S	1	3	16.6	5.1	6.3
9		Band9_61 |Band9_62 |	Band9 -> 2|	2	32	18.9349	Amvar-1412	Vacuolar H+-ATPase V1 sector, subunit A - fragment	V-type proton ATPase catalytic subunit A; Short=V-ATPase subunit A; AltName:	9E-086	tr	Transporters	169	Amvar-1412	505	K		ExpAA=0.13 First60=0.10 PredHel=0 Topology=o	0				CYT		18.709	8.01			169	0.198	0.044	0.819	_	2	2	15.4	7.1	4.7
9		Band9_83 |Band9_84 |	Band9 -> 2|	2	23	7.84983	Amvar-238	GMP synthase - fragment	GMP synthase, putative	1E-154	met/nuc	Metabolism, mucleotide	293	Amvar-238	878	K		ExpAA=0.16 First60=0.06 PredHel=0 Topology=o	0				CYT		32.769	6.91			293	0.081	0.098	0.876	_	2	0	10.9	6.8	4.4
9		Band9_47 |Band9_48 |	Band9 -> 2|	2	18	19.3548	Amvar-601	heat shock 70 kDa protein - truncated at 5 prime	heat shock protein, putative	1E-037	pm	Protein modification machinery	93	Amvar-601	282	E	*	ExpAA=0.24 First60=0.02 PredHel=0 Topology=o	0				CYT		9.876	4.49			93	0.054	0.064	0.955	_	1	1	4.3	15.1	7.5
10		Band10_1 |Band10_2 |Band10_3 |Band10_4 |Band10_5 |Band10_6 |Band10_7 |Band10_8 |Band10_9 |Band10_10 |Band10_11 |Band10_12 |Band10_13 |Band12_131 |	Band10 -> 13|	13	146	61.6034	Amb_var-112	hypothetical conserved protein - truncated at 3 prime	protein disulfide isomerase-2	1E-108	pm	Protein modification machinery	237	Amb_var-112	708	M		ExpAA=0.03 First60=0.03 PredHel=0 Topology=o	0				SIG	18-19	26.475	5.15	24.575	5.06	237	0.031	0.961	0.06	S	1	0	9.7	5.5	2.5
10		Band8_62 |Band8_63 |Band9_81 |Band9_82 |Band10_81 |Band10_82 |Band10_83 |Band10_84 |Band10_85 |Band10_86 |Band10_87 |Band10_88 |Band10_89 |Band11_29 |Band11_30 |Band11_31 |Band11_32 |Band11_33 | - truncated	Band10 -> 9| Band11 -> 9| Band13 -> 3| Band14 -> 3| Band8 -> 2| Band9 -> 2| Band12 -> 2|	9	109	27.8061	Amb_var-21	Translation elongation factor EF-1 alpha/Tu - truncated at 3 prime	translation elongation factor EF-1 alpha/Tu, putative	0.0	ps	Protein synthesis machinery	392	Amb_var-21	1175	M		ExpAA=0.04 First60=0.02 PredHel=0 Topology=o	0				CYT		43.3	8.52			392	0.053	0.076	0.926	_	1	1	12.2	9.2	5.9
10		Band10_90 |Band10_91 |Band10_92 |Band10_93 |Band10_94 |Band10_95 |Band10_96 |	Band10 -> 7|	7	87	34.8	Amb_var-56	Protein disulfide isomerase (prolyl 4-hydroxylase beta subunit) - truncated at 3 prime	protein disulfide isomerase	1E-141	pm	Protein modification machinery	250	Amb_var-56	748	M		ExpAA=0.12 First60=0.12 PredHel=0 Topology=o	0				SIG	16-17	27.966	6.27	26.291	6.07	250	0.027	0.925	0.153	S	2	1	12.4	6.8	4.8
10		Band10_82 |Band10_128 |Band10_129 |Band10_130 |Band11_34 |	Band10 -> 4|	4	42	17.5732	Amb_var-350	leucine aminopeptidase - truncated at 3 prime	leucine aminopeptidase	7E-097	met/aa	Metabolism, amino acid	239	Amb_var-350	716	M		ExpAA=0.00 First60=0.00 PredHel=0 Topology=o	0				BL		25.836	8.62			239	0.858	0.026	0.198	M	2	1	11.3	5.4	3.8
11		Band10_109 |Band10_110 |Band10_111 |Band10_112 |Band10_113 |Band10_114 |Band10_115 |Band11_50 |Band11_51 |Band11_52 |Band11_53 |Band11_54 |Band11_55 |Band11_56 |Band11_57 |Band11_58 |Band11_59 | - truncated	Band11 -> 14| Band10 -> 7|	14	165	40.2439	Amb_var-24	calreticulin	calreticulin	0.0	pm	Group 21 - Secreted conserved proteins	410	Amb_var-24	1233	M	*	ExpAA=0.26 First60=0.26 PredHel=0 Topology=o	0				SIG	16-17	47.332	4.51	45.702	4.49	410	0.032	0.919	0.157	S	2	0	7.6	6.1	6.3
11		Band1_1 |Band11_17 |Band11_18 |Band11_19 |Band11_20 |Band11_21 |Band11_22 |Band11_23 |Band11_24 |Band11_25 |Band11_26 |Band11_27 |Band11_28 |Band12_24 |Band12_25 |Band12_26 |Band12_27 |Band12_28 | - truncated	Band11 -> 12| Band12 -> 12| Band13 -> 4| Band14 -> 2| Band15 -> 2|	12	171	43.401	Amb_var-19	Misexpression suppressor of KSR 2	Misexpression suppressor of KSR, putative	0.0	uc	Unknown conserved	394	Amb_var-19	1185	M	*	ExpAA=7.04 First60=0.01 PredHel=0 Topology=o	0				CYT		44.567	6.07			394	0.065	0.068	0.936	_	1	0	12.7	5.3	3.3
11		Band11_38 |Band11_39 |Band11_40 |Band11_41 |Band11_42 |Band11_43 |Band12_156 |Band12_157 |Band13_167 |Band13_168 |Band16_81 |Band16_82 |Band16_83 |Band17_104 |Band17_105 |Band21_17 |Band21_18 |	Band11 -> 6| Band16 -> 3| Band12 -> 2| Band13 -> 2| Band17 -> 2| Band21 -> 2|	6	111	48.4716	Amb_var-78	Beta tubulin - truncated at 3 prime	Tubulin beta-1 chain; AltName: Full=Beta-1-tubulin gi|213394|gb|AAA49393.1|	1E-131	cs	Cytoskeletal Proteins	229	Amb_var-78	686	M		ExpAA=0.02 First60=0.00 PredHel=0 Topology=o	0				CYT		25.173	4.66			229	0.102	0.084	0.897	_	2	0	13.1	10.9	4.4
11		Band11_156 |Band11_157 |Band11_158 |	Band11 -> 3|	3	34	14.2259	Amb_var-347	Thiol-disulfide isomerase and thioredoxin - truncated at 3 prime	GM13413	6E-049	pm	Protein modification machinery	239	Amb_var-347	716	M		ExpAA=6.40 First60=6.40 PredHel=0 Topology=o	0				SIG	29-30	27.41	7.12	24.217	6.33	239	0.301	0.849	0.016	S	3	0	11.3	3.8	4.2
11		Band11_138 |Band11_139 |Band11_140 |Band12_100 |Band12_101 |	Band11 -> 3| Band12 -> 2|	3	42	18.1034	Amb_var-22	40S ribosomal protein SA (P40)/Laminin receptor 1 - truncated at 3 prime	40S ribosomal protein SA gi|149287168|gb|ABR23483.1| 40S ribosomal protein SA	1E-115	ps	Protein synthesis machinery	232	Amb_var-22	695	M		ExpAA=0.01 First60=0.00 PredHel=0 Topology=o	0				CYT		26.291	7.65			232	0.218	0.042	0.845	_	2	0	10.8	4.3	5.6
11		Band11_174 |Band11_175 |Band12_134 |Band12_135 |	Band11 -> 2| Band12 -> 2|	2	39	10.8333	Amb_var-177	Metallopeptidase - truncated at 3 prime	similar to CG10576 CG10576-PA	1E-136	met/aa	Metabolism, amino acid	360	Amb_var-177	1080	M		ExpAA=0.11 First60=0.01 PredHel=0 Topology=o	0				CYT		39.949	7.97			360	0.078	0.222	0.705	_	3	0	10.6	6.1	2.5
12		Band11_133 |Band11_134 |Band11_135 |Band12_1 |Band12_2 |Band12_3 |Band12_4 |Band12_5 |Band12_6 |Band12_7 |Band12_8 |Band12_9 |Band12_10 |Band12_11 |Band12_12 |Band12_13 |Band12_14 |Band12_15 |	Band12 -> 15| Band11 -> 3|	15	212	58.2418	Amb_var-18	fructose 1,6-bisphosphate aldolase	fructose 1,6-bisphosphate aldolase, putative	0.0	met/carb	Metabolism, carbohydrate	364	Amb_var-18	1095	M	*	ExpAA=0.00 First60=0.00 PredHel=0 Topology=o	0				CYT		39.612	8.28			364	0.055	0.115	0.924	_	1	2	11.8	8	6
12		Band11_128 |Band11_129 |Band11_130 |Band11_131 |Band12_42 |Band12_43 |Band12_44 |Band12_45 |Band12_46 |Band12_47 |Band12_48 |Band12_49 |Band12_50 |Band13_56 |Band13_57 |Band13_58 |Band13_59 | - truncated	Band12 -> 9| Band13 -> 8| Band11 -> 4|	9	112	36.9637	Amb_var-37	Na+/K+ ATPase, beta subunit	Na+/K+ ATPase, beta subunit, putative	1E-149	tr	Transporters	303	Amb_var-37	912	M	*	ExpAA=23.12 First60=19.50 PredHel=1 Topology=i41-63o	1	7.3	79.2	13.5	BL		35.305	5.2			303	0.107	0.126	0.839	_	2	0	9.6	7.3	6.3
12		Band12_148 |Band12_149 |	Band12 -> 2|	2	16	6.45161	Amb_var-442	Mitochondrial translation elongation factor EF-Tsmt, catalyzes nucleotide exchange on EF-Tumt - truncated at 3 prime	elongation factor ts	4E-047	ps	Protein synthesis machinery	248	Amb_var-442	744	M		ExpAA=0.00 First60=0.00 PredHel=0 Topology=o	0				CYT		27.463	9.07			248	0.458	0.097	0.353	M	5	0	9.3	7.3	3.2
13		Band12_109 |Band12_110 |Band13_13 |Band13_14 |Band13_15 |Band13_16 |Band13_17 |Band13_18 |Band13_19 |Band13_20 |Band13_21 |	Band13 -> 9| Band12 -> 2|	9	134	40	Amb_var-165	Malate dehydrogenase	GH01866p	1E-125	met/energy	Metabolism, energy	335	Amb_var-165	1008	M	*	ExpAA=8.39 First60=8.31 PredHel=0 Topology=o	0				CYT		36.341	7.75			335	0.147	0.414	0.431	_	5	0	11.6	6.3	4.2
13		Band13_33 |Band13_34 |Band13_35 |Band13_36 |Band13_37 |Band13_38 |Band13_39 |Band13_40 |	Band13 -> 8|	8	106	42.915	Amvar-65	ribosomal phosphoprotein P0 - truncated at 3 prime	ribosomal protein P0	1E-132	ps	Protein synthesis machinery	247	Amvar-65	741	M		ExpAA=5.16 First60=0.05 PredHel=0 Topology=o	0				CYT		27.317	9.42			247	0.083	0.277	0.687	_	3	0	10.9	6.5	5.3
13		Band12_56 |Band12_57 |Band12_58 |Band12_59 |Band12_60 |Band13_1 |Band13_2 |Band13_3 |Band13_4 |Band13_5 |Band13_6 |Band13_7 |	Band13 -> 7| Band12 -> 5|	7	98	41.1765	Amvar-38	glyceraldehyde 3-phosphate dehydrogenase - truncated at 3 prime	glyceraldehyde 3-phosphate dehydrogenase	1E-127	met/carb	Metabolism, carbohydrate	238	Amvar-38	714	M		ExpAA=0.04 First60=0.04 PredHel=0 Topology=o	0				CYT		25.279	8.82			238	0.538	0.124	0.215	M	4	2	12.2	10.5	5
13		Band13_71 |Band13_72 |Band13_73 |Band13_74 |Band13_75 |Band13_76 |Band13_77 |Band14_141 |Band14_142 |	Band13 -> 7| Band14 -> 2|	7	76	35.6808	Amvar-58	G protein beta subunit-like protein - truncated at 3 prime	guanine nucleotide-binding protein	1E-120	st	Signal transduction	213	Amvar-58	639	M		ExpAA=0.00 First60=0.00 PredHel=0 Topology=o	0				CYT		24.027	8.5			213	0.187	0.027	0.886	_	2	0	16.4	6.6	2.8
13		Band13_64 |Band13_65 |Band13_66 |Band13_67 |Band13_68 |Band13_69 |Band13_70 |Band14_138 |Band14_139 |Band14_140 |	Band13 -> 7| Band14 -> 3|	7	75	36.4078	Amvar-412	60s ribosomal protein L6 - truncated at 3 prime	ribosomal protein L6, putative	2E-082	ps	Protein synthesis machinery	206	Amvar-412	618	M		ExpAA=0.09 First60=0.00 PredHel=0 Topology=o	0				CYT		23.047	11.34			206	0.108	0.127	0.827	_	2	0	10.7	7.3	6.8	3 | 79 KRKRKKR|VQ 0.734 *ProP* | 115 DSPRHKR|TT 0.664 *ProP* | 150 GPHRGKR|AV 0.735 *ProP* |
13		Band13_41 |Band13_43 |Band13_44 |Band13_45 |Band13_47 |Band13_48 |	Band13 -> 6|	6	76	33.7778	Amb_var-499	Sulfotransferase - truncated at 3 prime	sulfotransferase, putative	4E-060	detox	Detoxification	225	Amb_var-499	675	M		ExpAA=0.07 First60=0.03 PredHel=0 Topology=o	0				CYT		25.996	6.45			225	0.057	0.075	0.912	_	1	0	9.3	5.8	4.9
13		Band13_86 |Band13_87 |Band13_88 |Band13_89 |Band13_90 |Band13_91 |	Band13 -> 6|	6	80	32	Amvar-417	Transaldolase - truncated at 3 prime	transaldolase	1E-105	met/carb	Metabolism, carbohydrate	250	Amvar-417	749	M		ExpAA=1.49 First60=0.00 PredHel=0 Topology=o	0				CYT		27.32	8.85			250	0.169	0.071	0.758	_	3	0	14	6.4	3.2
13		Band13_78 |Band13_79 |Band13_80 |Band13_81 |Band13_82 |	Band13 -> 5|	5	75	34.7222	Amvar-823	Transcription factor containing NAC and TS-N domains	transcription factor containing NAC and TS-N domains, putative	1E-100	tf	Transcription factor	216	Amvar-823	646	M	*	ExpAA=0.00 First60=0.00 PredHel=0 Topology=o	0				CYT		23.364	4.69			216	0.071	0.042	0.948	_	1	3	13.9	5.1	3.7
13		Band12_111 |Band12_112 |Band12_113 |Band13_8 |Band13_9 |Band13_10 |Band13_11 |Band13_12 |	Band13 -> 5| Band12 -> 3|	5	70	63.6364	Amvar-1976	glyceraldehyde-3-phosphate dehydrogenase - truncated at 5 prime	glyceraldehyde 3-phosphate dehydrogenase	2E-053	met/carb	Metabolism, carbohydrate	110	Amvar-1976	333	E	*	ExpAA=0.00 First60=0.00 PredHel=0 Topology=o	0				CYT		12.223	5.28			110	0.112	0.102	0.834	_	2	0	13.6	6.4	1.8
13		Band13_113 |Band13_114 |Band13_115 |Band13_116 |	Band13 -> 4|	4	47	24.8677	Amvar-1023	Electron transfer flavoprotein, alpha subunit - truncated at 3 prime	electron transfer flavoprotein, alpha subunit, putative	9E-063	met/energy	Metabolism, energy	189	Amvar-1023	565	M		ExpAA=0.01 First60=0.00 PredHel=0 Topology=o	0				CYT		19.951	9.35			189	0.873	0.031	0.158	M	2	0	13.8	7.9	4.2
13		Band13_133 |Band13_134 |Band13_135 |Band13_136 |	Band13 -> 4|	4	40	16.7364	Amvar-1887	proteasome_alpha_type_1 - fragment	proteasome subunit alpha type, putative	1E-107	prot	Proteasome machinery	239	Amvar-1887	715	D		ExpAA=0.04 First60=0.00 PredHel=0 Topology=o	0				CYT		26.598	6.53			239	0.108	0.057	0.909	_	1	0	11.3	5.9	4.6
13		Band13_120 |Band13_121 |Band13_122 |Band13_123 |	Band13 -> 4|	4	49	20	Amvar-562	Serine/threonine specific protein phosphatase PP1, catalytic subunit - truncated at 3 prime	novel protein similar to human protein phosphatase 1, catalytic subunit, beta	1E-140	st	Signal transduction	245	Amvar-562	732	M		ExpAA=0.01 First60=0.00 PredHel=0 Topology=o	0				CYT		28.062	5.32			245	0.144	0.054	0.871	_	2	1	8.2	7.8	4.9
13		Band13_96 |Band13_97 |Band13_98 |Band13_99 |	Band13 -> 4|	4	50	21.4592	Amvar-732	Ca2+-binding protein Regucalcin/SMP30 - truncated at 3 prime	calcium-binding protein, putative	7E-079	tr	Transporters	233	Amvar-732	698	M		ExpAA=0.01 First60=0.00 PredHel=0 Topology=o	0				CYT		25.869	5.24			233	0.292	0.084	0.586	_	4	0	18	6.9	4.3
13		Band13_156 |Band13_157 |Band13_158 |	Band13 -> 3|	3	38	15.3846	Amb_var-361	vesicular mannose-binding lectin - truncated at 3 prime	lectin, putative	1E-128	pe	Protein export machinery	247	Amb_var-361	741	M		ExpAA=0.18 First60=0.18 PredHel=0 Topology=o	0				SIG	24-25	27.941	6.34	25.042	5.98	247	0.124	0.862	0.026	S	2	0	10.9	8.9	3.2
13		Band13_143 |Band13_144 |Band13_145 |	Band13 -> 3|	3	34	14.4681	Amb_var-80	SPARC - truncated at 3 prime	matricellular protein osteonectin/SPARC/BM-40	1E-106	extmat	Extracellular matrix and adhesion	235	Amb_var-80	703	M		ExpAA=0.05 First60=0.05 PredHel=0 Topology=o	0				SIG	18-19	27.278	6.08	25.384	6.09	235	0.058	0.906	0.116	S	2	0	6.8	3.4	4.3
13		Band13_83 |Band13_84 |Band13_85 |	Band13 -> 3|	3	42	23.4637	Amvar-1240	Fructose-1,6-bisphosphatase	fructose-1,6-bisphosphatase, putative	2E-084	met/carb	Metabolism, carbohydrate	179	Amvar-1240	538	M	*	ExpAA=5.10 First60=0.09 PredHel=0 Topology=o	0				CYT		19.104	5.49			179	0.449	0.106	0.226	M	4	0	15.1	8.4	1.7
13		Band13_117 |Band13_118 |Band13_119 |	Band13 -> 3|	3	46	24.7312	Amvar-215	3-hydroxyacyl-CoA dehydrogenase - truncated at 3 prime	3-hydroxyacyl-CoA dehydrogenase, putative	6E-070	met/lipid	Metabolism, lipid	186	Amvar-215	558	M		ExpAA=11.33 First60=11.32 PredHel=0 Topology=o	0				BL	19-20	20.552	8.23	18.665	6.52	186	0.152	0.445	0.235	S	4	0	10.2	6.5	5.4
13		Band13_153 |Band13_154 |Band13_155 |	Band13 -> 3|	3	33	16.9231	Amvar-332	spermidine synthase	spermidine synthase, putative	1E-095	met/aa	Metabolism, amino acid	195	Amvar-332	587	M	*	ExpAA=0.00 First60=0.00 PredHel=0 Topology=o	0				CYT		21.717	4.85			195	0.064	0.064	0.933	_	1	0	11.8	7.7	5.6
13		Band13_100 |Band13_101 |Band13_102 |	Band13 -> 3|	3	63	29.3023	Amvar-448	glyoxylate reductase	glyoxylate/hydroxypyruvate reductase, putative	2E-086	met/energy	Metabolism, energy	215	Amvar-448	643	M	*	ExpAA=1.05 First60=0.00 PredHel=0 Topology=o	0				CYT		23.329	6.09			215	0.171	0.064	0.829	_	2	4	8.8	7	4.7
13		Band12_159 |Band12_160 |Band13_171 |Band13_191 |Band13_192 |	Band13 -> 3| Band12 -> 2|	3	68	19.5965	Amb_var-9	putative cement protein - truncated at 3 prime	putative cement protein RIM36	8E-031	s/gly	Group 1 Glycine rich superfamily	347	Amb_var-9	1039	M		ExpAA=103.04 First60=21.68 PredHel=0 Topology=o	0				SIG	18-19	34.246	9.03	32.384	8.95	347	0.051	0.976	0.038	S	1	14	12.7	23.1	11.2
13		Band13_174 |Band13_175 |	Band13 -> 2|	2	24	13.5593	Amb_var-1249	Protein involved in glucose derepression and pre-vacuolar endosome protein sorting - truncated at 3 prime	KOG1656-like protein	2E-083	pe	Protein export machinery	177	Amb_var-1249	530	M		ExpAA=0.00 First60=0.00 PredHel=0 Topology=o	0				CYT		20.029	4.91			177	0.18	0.106	0.708	_	3	0	7.9	5.1	1.7
13		Band13_177 |Band13_178 |	Band13 -> 2|	2	25	15.0602	Amb_var-1536	hypothetical secreted protein - truncated at 3 prime	secreted protein	7E-074	pe	Group 21 - Secreted conserved proteins	166	Amb_var-1536	497	M		ExpAA=0.00 First60=0.00 PredHel=0 Topology=o	0				BL	21-22	18.559	5.13	16.134	4.84	166	0.093	0.662	0.212	S	3	1	11.4	3	2.4
13		Band13_165 |Band13_166 |	Band13 -> 2|	2	44	12.2563	Amb_var-6	putative cement protein	putative cement protein RIM36	1E-076	s/gly	Group 1 Glycine rich superfamily	359	Amb_var-6	1080	M	*	ExpAA=120.71 First60=38.39 PredHel=5 Topology=i3-25o40-62i67-89o99-121i128-150o	5	30.6	65.2	4.2	SIG	18-19	34.894	9.02	33.072	9.05	359	0.028	0.947	0.106	S	1	14	8.9	32	11.7
13		Band13_126 |Band13_127 |	Band13 -> 2|	2	21	9.95261	Amvar-102	60S ribosomal protein L5 - truncated at 3 prime	60S ribosomal protein L5, putative	1E-113	ps	Protein synthesis machinery	211	Amvar-102	631	M		ExpAA=1.34 First60=0.00 PredHel=0 Topology=o	0				CYT		24.316	9.5			211	0.336	0.033	0.693	_	4	0	5.7	8.5	2.8
13		Band13_181 |Band13_182 |	Band13 -> 2|	2	30	17.341	Amvar-171	adenosine kinase-like protein - truncated at 3 prime	adenosine kinase-like protein	2E-085	met/carb	Metabolism, carbohydrate	173	Amvar-171	519	M		ExpAA=0.01 First60=0.00 PredHel=0 Topology=o	0				CYT		19.112	6.2			173	0.155	0.143	0.657	_	3	0	13.9	7.5	2.3
13		Band13_183 |Band13_184 |	Band13 -> 2|	2	32	19.5122	Amvar-198	short chain dehydrogenase - truncated at 3 prime	hydroxysteroid (17-beta) dehydrogenase, putative	7E-064	met/lipid	Metabolism, lipid	164	Amvar-198	492	M		ExpAA=24.44 First60=22.20 PredHel=1 Topology=o15-37i	1	13.4	9.1	77.4	SIG	34-35	18.099	5.16	14.507	5.16	164	0.01	0.943	0.274	S	2	0	9.8	9.8	2.4
14		Band14_1 |Band14_2 |Band14_3 |Band14_4 |Band14_5 |Band14_6 |Band14_7 |Band14_8 |Band14_9 |Band14_10 |Band14_11 |Band14_12 |Band14_13 |Band14_14 |Band14_15 |Band15_1 |Band15_2 |Band15_3 |Band15_4 | - truncated	Band14 -> 15| Band15 -> 9| Band17 -> 2| Band23 -> 2|	15	173	57.8595	Amb_var-23	ADP/ATP translocase	ADP/ATP translocase	1E-164	met/energy	Metabolism, energy	299	Amb_var-23	900	M	*	ExpAA=73.91 First60=1.17 PredHel=3 Topology=o112-134i172-194o209-231i	3	22.1	42.5	35.5	CYT		32.994	9.76			299	0.098	0.168	0.744	_	3	0	9.7	10.7	3
14		Band13_139 |Band13_140 |Band13_190 |Band14_77 |Band14_78 |Band14_79 |Band14_80 |Band14_88 |Band14_89 |Band14_90 |Band14_91 |Band15_88 |Band16_74 |Band16_75 |Band17_106 |Band19_23 |	Band14 -> 8| Band13 -> 3| Band16 -> 2|	8	68	34.1709	Amb_var-91	histone 1	histone 1	1E-062	nr	Nuclear regulation	199	Amb_var-91	600	M	*	ExpAA=0.00 First60=0.00 PredHel=0 Topology=o	0				CYT		20.915	11.05			199	0.109	0.02	0.949	_	1	6	10.6	6.5	11.1	1 | 96 QAGVLKR|SK 0.526 *ProP* |
14		Band14_39 |Band14_40 |Band14_41 |Band14_42 |Band14_43 |Band14_44 |Band14_45 |Band17_109 |Band17_110 |	Band14 -> 7| Band17 -> 2|	7	92	44.4444	Amb_var-98	BTSP - truncated at 3 prime	protein disulfide isomerase	1E-101	pm	Protein modification machinery	207	Amb_var-98	619	M		ExpAA=2.61 First60=2.61 PredHel=0 Topology=o	0				SIG	18-19	23.348	5.63	21.384	5.44	207	0.137	0.852	0.044	S	2	0	11.1	5.3	2.9
14		Band14_67 |Band14_68 |Band14_69 |Band14_70 |Band14_71 |Band14_72 |	Band14 -> 6|	6	63	24.9012	Amb_var-180	Actin filament-coating protein tropomyosin - truncated at 3 prime	Tropomyosin gi|4325306|gb|AAD17324.1| tropomyosin	1E-117	cs	Cytoskeletal Proteins	253	Amb_var-180	757	M		ExpAA=0.00 First60=0.00 PredHel=0 Topology=o	0				CYT		29.29	4.86			253	0.112	0.047	0.907	_	2	0	9.1	0.8	.
14		Band13_108 |Band13_109 |Band13_110 |Band13_111 |Band13_112 |Band14_26 |Band14_27 |Band14_28 |Band14_29 |Band14_30 |Band14_31 |	Band14 -> 6| Band13 -> 5|	6	83	35.4701	Amb_var-71	Porin/voltage-dependent anion-selective channel protein - truncated at 3 prime	voltage-dependent anion-selective channel, putative	1E-111	tr	Transporters	234	Amb_var-71	701	M		ExpAA=0.03 First60=0.00 PredHel=0 Topology=o	0				CYT		25.351	7.69			234	0.132	0.049	0.888	_	2	0	13.2	10.3	3.4
14		Band14_32 |Band14_33 |Band14_34 |Band14_35 |Band14_36 |Band16_109 |	Band14 -> 5|	5	57	26.6355	Amvar-1999	40S ribosomal protein S3a - truncated at 3 prime	40S ribosomal protein S3a gi|67083999|gb|AAY66934.1| 40S ribosomal protein S3a	1E-117	ps	Protein synthesis machinery	214	Amvar-1999	642	M		ExpAA=0.00 First60=0.00 PredHel=0 Topology=o	0				CYT		24.36	9.94			214	0.07	0.063	0.943	_	1	0	12.6	7.5	1.9
14		Band13_139 |Band13_140 |Band14_77 |Band14_78 |Band14_79 |Band14_80 |Band14_89 |Band15_87 |Band15_88 |Band16_74 |Band16_75 |Band16_76 |Band19_23 |	Band14 -> 5| Band16 -> 3| Band13 -> 2| Band15 -> 2|	5	41	20.603	Amb_var-33	histone 1	histone 1	2E-062	nr	Nuclear regulation	199	Amb_var-33	600	M	*	ExpAA=0.00 First60=0.00 PredHel=0 Topology=o	0				CYT		20.65	10.9			199	0.159	0.014	0.943	_	2	4	11.1	6.5	9
14		Band14_92 |Band14_93 |Band14_94 |Band14_95 |	Band14 -> 4|	4	60	22.9008	Amb_var-99	mapmodulin-like protein	Mapmodulin, putative	1E-121	nr	Nuclear regulation	262	Amb_var-99	789	M	*	ExpAA=0.02 First60=0.02 PredHel=0 Topology=o	0				CYT		29.865	3.97			262	0.095	0.077	0.913	_	1	0	7.6	8	3.1
14		Band14_56 |Band14_57 |Band14_58 |Band14_59 |	Band14 -> 4|	4	57	48.3051	Amvar-1494	carbonyl reductase 3 - truncated at 3 prime	20-hydroxysteroid dehydrogenase, putative	2E-051	detox	Detoxification	118	Amvar-1494	351	M		ExpAA=0.11 First60=0.09 PredHel=0 Topology=o	0				CYT		12.99	8.79			118	0.362	0.063	0.588	_	4	3	12.7	10.2	1.7
14		Band14_46 |Band14_47 |Band14_48 |Band14_49 |	Band14 -> 4|	4	49	35	Amvar-1618	elongation factor-1, delta, a - truncated at 3 prime	elongation factor 1 beta/delta chain, putative	9E-038	ps	Protein synthesis machinery	140	Amvar-1618	419	M		ExpAA=0.00 First60=0.00 PredHel=0 Topology=o	0				CYT		15.336	9.06			140	0.048	0.103	0.916	_	1	1	13.6	1.4	2.9
14		Band14_63 |Band14_64 |Band14_65 |Band14_66 |	Band14 -> 4|	4	50	23.5849	Amvar-1654	40S ribosomal protein S2 - truncated at 3 prime	putative 40S ribosomal protein RPS2	1E-109	ps	Protein synthesis machinery	212	Amvar-1654	633	M		ExpAA=0.07 First60=0.00 PredHel=0 Topology=o	0				CYT		22.798	10.54			212	0.208	0.022	0.878	_	2	0	8.5	16.5	5.7
14		Band14_73 |Band14_74 |Band14_75 |Band14_76 |	Band14 -> 4|	4	68	33.0097	Amvar-201	conserved hypothetical protein - truncated at 5 prime	conserved hypothetical protein	3E-028	uc	Unknown conserved	206	Amvar-201	621	R	*	ExpAA=0.01 First60=0.00 PredHel=0 Topology=o	0				CYT		22.079	4.64			206	0.089	0.051	0.93	_	1	14	18.9	3.9	7.8
14		Band14_110 |Band14_111 |Band14_112 |Band14_113 |	Band14 -> 4|	4	44	21.1538	Amvar-434	Chloride intracellular channel - truncated at 3 prime	chloride channel, putative	1E-100	tr	Transporters	208	Amvar-434	623	M		ExpAA=0.04 First60=0.01 PredHel=0 Topology=o	0				CYT		23.928	5.75			208	0.055	0.215	0.91	_	2	0	10.6	6.3	4.8
14		Band14_96 |Band14_97 |Band14_98 |Band14_99 |Band15_54 |Band15_55 |Band15_56 |Band15_57 |	Band14 -> 4| Band15 -> 4|	4	60	23.5294	Amvar-131	Cytochrome c1 - truncated at 3 prime	similar to AGAP006936-PA	1E-098	met/energy	Metabolism, energy	255	Amvar-131	765	M		ExpAA=16.39 First60=16.28 PredHel=1 Topology=i39-58o	1	7.5	77.3	15.3	CYT		27.462	5.89			255	0.897	0.017	0.151	M	2	2	12.2	9.8	7.1
14		Band14_60 |Band14_61 |Band14_62 |	Band14 -> 3|	3	40	17.3913	Amvar-1136	DNA polymerase delta processivity factor (proliferating cell nuclear antigen) - truncated at 3 prime	DNA polymerase delta processivity factor, putative	1E-110	nr	Nuclear regulation	230	Amvar-1136	689	M		ExpAA=0.00 First60=0.00 PredHel=0 Topology=o	0				CYT		25.228	4.78			230	0.059	0.275	0.714	_	3	2	15.2	5.2	2.2	1 | 149 EFQRICR|DL 0.528 *ProP* |
14		Band14_127 |Band14_128 |Band14_129 |	Band14 -> 3|	3	31	13.1356	Amvar-222	succinate dehydrogenase Ip subunit - truncated at 3 prime	succinate dehydrogenase Ip subunit	1E-118	met/energy	Metabolism, energy	236	Amvar-222	706	M		ExpAA=0.11 First60=0.02 PredHel=0 Topology=o	0				CYT		26.872	9.03			236	0.568	0.148	0.099	M	3	1	11.9	3.8	5.1
14		Band14_100 |Band14_101 |Band14_102 |	Band14 -> 3|	3	32	13.9738	Amvar-318	VAMP-associated protein involved in inositol metabolism - truncated at 3 prime	VAMP-associated protein involved in inositol metabolism, putative	1E-106	pe	Protein export machinery	229	Amvar-318	685	M		ExpAA=0.00 First60=0.00 PredHel=0 Topology=o	0				CYT		25.395	6.61			229	0.084	0.089	0.908	_	1	10	14.4	3.1	7
14		Band14_107 |Band14_108 |Band14_109 |	Band14 -> 3|	3	43	18.7773	Amvar-357	succinyl-CoA synthetase small subunit - truncated at 3 prime	succinyl-CoA synthetase small subunit, putative	4E-098	met/energy	Metabolism, energy	229	Amvar-357	686	M		ExpAA=0.01 First60=0.00 PredHel=0 Topology=o	0				CYT		24.396	9.06			229	0.748	0.065	0.238	M	3	0	11.4	11.8	5.7
14		Band14_132 |Band14_133 |Band14_134 |	Band14 -> 3|	3	31	17.2222	Amvar-373	60S ribosomal protein L7A - truncated at 3 prime	60S ribosomal protein L7A	5E-091	ps	Protein synthesis machinery	180	Amvar-373	540	M		ExpAA=0.02 First60=0.00 PredHel=0 Topology=i	0				CYT		20.865	10.89			180	0.202	0.053	0.836	_	2	1	6.1	2.8	7.8
14		Band14_81 |Band14_82 |Band14_83 |	Band14 -> 3|	3	35	18.9189	Amvar-438	ATP synthase gamma subunit - truncated at 3 prime	ATP synthase gamma subunit, putative	7E-084	met/energy	Metabolism, energy	185	Amvar-438	554	M		ExpAA=0.01 First60=0.01 PredHel=0 Topology=o	0				CYT		20.693	9.72			185	0.327	0.07	0.376	_	5	0	7.6	5.9	3.8
14		Band14_114 |Band14_115 |Band14_116 |	Band14 -> 3|	3	50	22.9358	Amvar-793	NADH-ubiquinone oxidoreductase, NDUFS3/30 kDa subunit - truncated at 3 prime	NADH-ubiquinone oxidoreductase, NDUFS3/30 kDa subunit, putative	3E-098	met/energy	Metabolism, energy	218	Amvar-793	652	M		ExpAA=0.00 First60=0.00 PredHel=0 Topology=o	0				CYT		25.216	6.22			218	0.853	0.025	0.163	M	2	6	11	5.5	6.9
14		Band14_130 |Band14_131 |	Band14 -> 2|	2	24	16.3265	Amb_var-237	hypothetical conserved secreted protein - truncated at 3 prime	conserved hypothetical protein	4E-058	st	Signal transduction	147	Amb_var-237	441	M		ExpAA=2.22 First60=2.21 PredHel=0 Topology=o	0				SIG	23-24	16.518	6.22	13.943	6.24	147	0.015	0.973	0.051	S	1	0	6.8	9.5	3.4
14		Band14_153 |Band14_154 |	Band14 -> 2|	2	26	14.2077	Amb_var-429	Predicted dehydrogenase - truncated at 3 prime	dehydrogenase, putative	1E-047	detox	Detoxification	183	Amb_var-429	547	M		ExpAA=22.29 First60=21.85 PredHel=1 Topology=i5-24o	1	10.4	86.9	2.7	SIG	29-30	20.449	6.13	17.161	6.17	183	0.008	0.992	0.042	S	1	1	10.9	7.7	2.7
14		Band14_155 |Band14_156 |	Band14 -> 2|	2	37	14.741	Amb_var-43	hypothetical secreted gly rich protein - truncated at 3 prime	secreted salivary gland peptide, putative	2E-051	s/gly	Group 1 Glycine rich superfamily	251	Amb_var-43	752	M		ExpAA=86.97 First60=41.45 PredHel=4 Topology=i5-27o37-59i72-94o109-131i	4	35.1	10	55	SIG	16-17	24.688	9.1	23.063	9.06	251	0.1	0.713	0.151	S	3	14	15.1	9.6	8.8
14		Band14_37 |Band14_38 |	Band14 -> 2|	2	34	22.6667	Amvar-1116	Mitochondrial oxoglutarate/malate carrier protein - truncated at 3 prime	hypothetical protein BRAFLDRAFT_267000	6E-055	met/energy	Metabolism, energy	150	Amvar-1116	447	M		ExpAA=34.59 First60=14.28 PredHel=2 Topology=i17-34o114-136i	2	26	53.3	20.7	CYT		15.891	10.39			150	0.202	0.163	0.449	_	4	2	14	11.3	6.7
14		Band14_122 |Band14_123 |	Band14 -> 2|	2	27	21.0938	Amvar-1992	Thioredoxin-like protein - truncated at 3 prime	thioredoxin H2 protein, putative	9E-053	pm	Protein modification machinery	128	Amvar-1992	384	M		ExpAA=0.31 First60=0.07 PredHel=0 Topology=o	0				CYT		13.725	5.24			128	0.055	0.118	0.913	_	2	3	15.6	4.7	5.5
15		Band15_10 |Band15_11 |Band15_12 |Band15_13 |Band15_14 |Band15_15 |Band15_16 |	Band15 -> 7|	7	102	50.2463	Amvar-128	enoyl-CoA hydratase - truncated at 3 prime	enoyl-CoA hydratase, putative	8E-079	met/lipid	Metabolism, lipid	203	Amvar-128	606	M		ExpAA=0.11 First60=0.02 PredHel=0 Topology=o	0				CYT		21.393	8.32			203	0.59	0.152	0.2	M	4	0	9.9	10.3	2
15		Band15_46 |Band15_47 |Band15_48 |Band15_49 |Band15_70 |Band15_71 |Band16_114 |Band16_115 |	Band15 -> 6| Band16 -> 2|	6	79	44.1341	Amvar-481	Rab5-related subfamily - truncated at 3 prime	similar to small GTP binding protein RAB5	4E-085	pe	Protein export machinery	179	Amvar-481	536	M		ExpAA=0.01 First60=0.01 PredHel=0 Topology=o	0				CYT		19.502	6.83			179	0.366	0.046	0.558	_	5	0	11.7	7.3	2.2
15		Band15_17 |Band15_18 |Band15_19 |Band15_20 |Band15_21 |	Band15 -> 5|	5	59	27.6995	Amvar-218	RNA-binding protein LARK, contains RRM and retroviral-type Zn-finger domains - fragment	hypothetical protein BRAFLDRAFT_83361	7E-037	tm	Transcription machinery	213	Amvar-218	636	P		ExpAA=0.00 First60=0.00 PredHel=0 Topology=o	0				CYT		22.936	8.37			213	0.064	0.091	0.917	_	1	0	7.5	16.4	11.3
15		Band14_84 |Band14_85 |Band14_86 |Band14_87 |Band15_26 |Band15_27 |Band15_28 |Band15_29 |Band15_30 |Band16_116 |	Band15 -> 5| Band14 -> 4|	5	59	24.3802	Amb_var-70	Mitochondrial phosphate carrier protein - truncated at 3 prime	Der_and-312 phosphate carrier protein, putative	1E-120	met/energy	Metabolism, energy	242	Amb_var-70	724	M		ExpAA=6.94 First60=0.77 PredHel=0 Topology=o	0				CYT		26.834	9.04			242	0.637	0.047	0.341	M	4	4	12.8	9.1	7
15		Band14_103 |Band14_104 |Band14_105 |Band14_106 |Band15_31 |Band15_32 |Band15_33 |Band15_34 |Band15_35 |	Band15 -> 5| Band14 -> 4|	5	56	28.2828	Amvar-1439	Electron transfer flavoprotein, beta subunit - fragment	electron transfer flavoprotein, beta subunit, putative	1E-101	met/energy	Metabolism, energy	198	Amvar-1439	594	V		ExpAA=0.00 First60=0.00 PredHel=0 Topology=o	0				CYT		21.607	7.84			198	0.148	0.056	0.846	_	2	0	10.1	5.6	4.5
15		Band15_62 |Band15_63 |Band15_64 |Band15_65 |	Band15 -> 4|	4	42	21.4286	Amb_var-1652	hypothetical secreted protein - truncated at 3 prime	putative salivary secreted protein	1E-035	s/pep	Group 18 - Metastriate specific families	196	Amb_var-1652	588	M		ExpAA=1.32 First60=1.28 PredHel=0 Topology=o	0				SIG	17-18	21.937	9.82	20.081	9.79	196	0.047	0.939	0.045	S	1	3	16.3	5.6	3.1
15		Band14_135 |Band14_136 |Band14_137 |Band15_42 |Band15_43 |Band15_44 |Band15_45 |	Band15 -> 4| Band14 -> 3|	4	42	21.7617	Amb_var-387	putative ribosomal protein L8e - truncated at 3 prime	60S ribosomal protein L8	7E-084	ps	Protein synthesis machinery	193	Amb_var-387	576	M		ExpAA=0.02 First60=0.00 PredHel=0 Topology=i	0				CYT		21.135	10.72			193	0.595	0.023	0.555	M	5	0	6.7	11.9	5.7
15		Band15_46 |Band15_47 |Band15_48 |Band15_49 |Band16_114 |Band16_115 |	Band15 -> 4| Band16 -> 2|	4	46	40.3509	Amvar-480	Rab5-related subfamily - truncated at 3 prime	RAS-related protein, putative	5E-057	pe	Protein export machinery	114	Amvar-480	339	M		ExpAA=0.05 First60=0.01 PredHel=0 Topology=o	0				CYT		12.48	8.62			114	0.363	0.048	0.555	_	5	1	13.2	9.6	2.6
15		Band15_50 |Band15_51 |Band15_52 |Band15_53 |Band16_61 |Band16_62 |Band16_63 |Band16_64 |	Band15 -> 4| Band16 -> 4|	4	53	22.0833	Amb_var-741	thioredoxin peroxidase	thioredoxin peroxidase, putative	1E-115	pm	Protein modification machinery	240	Amb_var-741	723	M	*	ExpAA=15.34 First60=6.98 PredHel=0 Topology=o	0				SIG	25-26	26.574	5.68	24.046	5.36	240	0.133	0.859	0.02	S	2	2	12.9	9.2	5.8
15		Band15_22 |Band15_23 |Band15_24 |Band15_25 |Band16_68 |Band16_69 |Band16_70 |Band16_71 |Band17_88 |	Band15 -> 4| Band16 -> 4|	4	54	40	Amvar-1193	putative ATP synthase-like protein - truncated at 3 prime	putative ATP synthase-like protein	4E-043	met/energy	Metabolism, energy	135	Amvar-1193	402	M		ExpAA=7.07 First60=0.03 PredHel=0 Topology=o	0				CYT		15.215	9.69			135	0.876	0.061	0.091	M	2	5	12.6	6.7	9.6
15		Band15_84 |Band15_85 |Band15_86 |	Band15 -> 3|	3	40	30.0752	Amvar-211	Short-chain alcohol dehydrogenase/3-hydroxyacyl-CoA dehydrogenase - truncated at 3 prime	short-chain alcohol dehydrogenase, putative	1E-054	detox	Detoxification	133	Amvar-211	397	M		ExpAA=1.19 First60=0.97 PredHel=0 Topology=o	0				BL	-1	13.966	9.55			133	0.726	0.054	0.109	M	2	0	12.8	10.5	2.3
15		Band15_84 |Band15_85 |Band15_86 |	Band15 -> 3|	3	40	24.5399	Amvar-212	short-chain alcohol dehydrogenase - truncated at 3 prime	short-chain alcohol dehydrogenase, putative	5E-053	detox	Detoxification	163	Amvar-212	487	M		ExpAA=1.75 First60=0.95 PredHel=0 Topology=o	0				BL	-1	17.346	9.79			163	0.682	0.076	0.115	M	3	0	12.9	9.8	2.5
15		Band15_89 |Band15_90 |Band15_91 |	Band15 -> 3|	3	37	26.0563	Amvar-488	GTP-binding nuclear protein RAN1 - truncated at 3 prime	GTP-binding nuclear protein RAN1, putative	4E-076	pe	Protein export machinery	142	Amvar-488	423	M		ExpAA=0.04 First60=0.01 PredHel=0 Topology=o	0				CYT		16.117	9.39			142	0.077	0.088	0.886	_	2	0	8.5	9.9	3.5
15		Band15_77 |Band15_78 |Band15_79 |Band16_84 |Band16_85 |	Band15 -> 3| Band16 -> 2|	3	39	26.8966	Amvar-871	putative HMG-like protein	putative HMG-like protein	2E-080	tm	Transcription machinery	145	Amvar-871	437	M	*	ExpAA=0.00 First60=0.00 PredHel=0 Topology=o	0				CYT		17.014	9.68			145	0.468	0.049	0.505	_	5	0	6.9	6.2	6.2
15		Band15_80 |Band15_81 |Band15_82 |Band16_98 |Band16_99 |Band16_100 |	Band15 -> 3| Band16 -> 3|	3	39	20.2073	Amvar-997	Alternative splicing factor SRp20/9G8 (RRM superfamily) - truncated at 3 prime	RSZp22 protein, putative	1E-106	tm	Transcription machinery	193	Amvar-997	577	M		ExpAA=0.00 First60=0.00 PredHel=0 Topology=o	0				CYT		21.916	11.42			193	0.052	0.116	0.93	_	1	10	18.1	10.4	6.7	2 | 130 NSSRRSR|SR 0.599 *ProP* | 155 SRSRSPR|RS 0.520 *ProP* |
15		Band15_97 |Band15_98 |	Band15 -> 2|	2	23	9.91379	Amb_var-185	Oligosaccharyltransferase, gamma subunit - truncated at 3 prime	putative secreted salivary gland peptide	2E-087	pm	Protein modification machinery	232	Amb_var-185	693	M		ExpAA=43.73 First60=7.76 PredHel=2 Topology=o183-202i209-231o	2	17.7	79.3	3	SIG	24-25	26.469	9.82	23.974	9.96	232	0.021	0.961	0.079	S	1	0	11.6	4.7	3
15		Band15_109 |Band15_110 |	Band15 -> 2|	2	27	12.9808	Amb_var-791	FKBP-type peptidyl-prolyl cis-trans isomerase - truncated at 3 prime	similar to fk506-binding protein	6E-066	pm	Protein modification machinery	208	Amb_var-791	623	M		ExpAA=0.04 First60=0.04 PredHel=0 Topology=o	0				SIG	19-20	22.859	4.99	20.824	4.84	208	0.059	0.867	0.102	S	2	1	9.6	10.6	5.3
15		Band15_92 |Band15_93 |	Band15 -> 2|	2	26	40	Amvar-544	enoyl-CoA hydratase - truncated at 5 prime	enoyl-CoA hydratase, putative	6E-026	met/lipd	Metabolism, lipid	65	Amvar-544	198	A	*	ExpAA=0.00 First60=0.00 PredHel=0 Topology=i	0				CYT		7.417	8.14			65	0.095	0.05	0.905	_	1	1	13.8	3.1	3.1
16		Band16_16 |Band16_17 |Band16_18 |Band16_19 |Band16_20 |Band16_21 |Band16_22 |Band16_23 |Band17_63 |Band17_64 |Band17_65 |Band17_66 |	Band16 -> 8| Band17 -> 4|	8	106	50	Amb_var-134	RAB2, member RAS oncogene family	RAS-related protein, putative	1E-117	pe	Protein export machinery	212	Amb_var-134	639	M	*	ExpAA=0.35 First60=0.35 PredHel=0 Topology=o	0				CYT		23.476	5.98			212	0.049	0.25	0.798	_	3	7	14.2	9.4	2.4
16		Band15_66 |Band15_67 |Band15_68 |Band15_69 |Band16_1 |Band16_2 |Band16_3 |Band16_4 |Band16_5 |Band16_6 |Band16_7 |Band16_8 |Band17_70 |Band17_71 |Band17_72 |Band18_42 |Band18_43 |Band20_9 |Band20_10 | - truncated	Band16 -> 7| Band15 -> 4| Band17 -> 3| Band20 -> 3| Band21 -> 3| Band18 -> 2| Band22 -> 2| Band23 -> 2|	7	76	39.7906	Amvar-47	glutathione S-transferase - truncated at 3 prime	glutathione S-transferase	4E-097	pm	Protein modification machinery	191	Amvar-47	572	M		ExpAA=0.03 First60=0.02 PredHel=0 Topology=o	0				CYT		21.868	8.78			191	0.653	0.044	0.396	M	4	0	8.9	6.8	4.2
16		Band16_30 |Band16_31 |Band16_32 |Band16_33 |Band16_34 |Band16_35 |Band16_36 |Band17_36 |Band17_37 |Band17_38 |Band17_39 |Band17_40 |Band17_41 |	Band16 -> 7| Band17 -> 6|	7	104	50.4854	Amb_var-183	RAB1, member RAS oncogene family	Ras-related protein Rab-1A	1E-099	st	Signal transduction	206	Amb_var-183	621	M	*	ExpAA=0.24 First60=0.24 PredHel=0 Topology=o	0				CYT		22.974	5.32			206	0.04	0.428	0.704	_	4	1	14.6	8.3	3.4
16		Band15_36 |Band15_37 |Band15_38 |Band15_39 |Band16_24 |Band16_25 |Band16_26 |Band16_27 |Band16_28 |Band16_29 |Band22_12 |Band22_13 |	Band16 -> 6| Band15 -> 4| Band22 -> 2|	6	71	32.7189	Amb_var-150	RNA-binding protein LARK, contains RRM and retroviral-type Zn-finger domains	RNA binding motif-containing protein, putative	4E-098	tm	Transcription machinery	217	Amb_var-150	654	M	*	ExpAA=0.00 First60=0.00 PredHel=0 Topology=o	0				CYT		24.033	8.99			217	0.125	0.055	0.825	_	2	1	9.7	15.7	12.4
16		Band16_53 |Band16_54 |Band16_55 |Band16_56 |Band16_57 |	Band16 -> 5|	5	63	28	Amvar-241	glycoprotein gC1qBP - truncated at 3 prime	glycoprotein gC1qBP, putative	2E-078	imm	Signal transduction	225	Amvar-241	675	M		ExpAA=0.00 First60=0.00 PredHel=0 Topology=o	0				CYT		24.738	4.8			225	0.763	0.036	0.31	M	3	0	17.3	8	2.7
16		Band15_58 |Band15_59 |Band15_60 |Band15_61 |Band16_41 |Band16_42 |Band16_43 |Band16_44 |Band16_45 |	Band16 -> 5| Band15 -> 4|	5	59	26.6968	Amvar-143	triosephosphate isomerase - truncated at 3 prime	triosephosphate isomerase	1E-104	met/carb	Metabolism, carbohydrate	221	Amvar-143	660	M		ExpAA=0.00 First60=0.00 PredHel=0 Topology=o	0				CYT		24.222	8.64			221	0.392	0.043	0.617	_	4	0	10.9	8.6	3.6
16		Band16_46 |Band16_47 |Band16_48 |Band16_49 |Band16_50 |Band17_94 |Band17_95 |	Band16 -> 5| Band17 -> 2|	5	64	32.4873	Amvar-1973	thioredoxin-dependent peroxide reductase - truncated at 3 prime	thioredoxin-dependent peroxide reductase	1E-079	pm	Protein modification machinery	197	Amvar-1973	591	M		ExpAA=1.93 First60=0.00 PredHel=0 Topology=o	0				CYT		21.57	9.27			197	0.893	0.024	0.118	M	2	1	11.7	7.1	6.1
16		Band16_9 |Band16_10 |Band16_11 |Band16_12 |	Band16 -> 4|	4	46	25.5556	Amb_var-184	Heterochromatin-associated protein HP1	conserved hypothetical protein	3E-056	nr	Nuclear regulation	180	Amb_var-184	543	M	*	ExpAA=0.00 First60=0.00 PredHel=0 Topology=o	0				CYT		20.358	5.5			180	0.142	0.039	0.886	_	2	2	13.9	6.7	5
16		Band15_95 |Band15_96 |Band16_37 |Band16_38 |Band16_39 |Band16_40 |Band21_11 |Band21_12 |Band22_11 |	Band16 -> 4| Band15 -> 2| Band21 -> 2|	4	31	14.2857	Amvar-138	ubiquinol cytochrome C reductase, subunit RIP1 - truncated at 3 prime	ubiquinol cytochrome C reductase, subunit RIP1, putative	3E-080	met/energy	Metabolism, energy	217	Amvar-138	650	M		ExpAA=2.65 First60=0.00 PredHel=0 Topology=o	0				CYT		23.621	9.79			217	0.676	0.042	0.385	M	4	5	18	4.6	6.9
16		Band16_95 |Band16_96 |Band16_97 |	Band16 -> 3|	3	38	20.5405	Amb_var-74	Ras-related GTPase	hypothetical protein BRAFLDRAFT_209131	2E-092	st	Signal transduction	185	Amb_var-74	558	M	*	ExpAA=3.29 First60=3.23 PredHel=0 Topology=o	0				CYT		20.965	6.38			185	0.084	0.217	0.707	_	3	0	9.2	6.5	2.2
16		Band16_89 |Band16_90 |Band16_91 |	Band16 -> 3|	3	34	24.6377	Amvar-176	NADH-ubiquinone dehydrogenase - truncated at 3 prime	NADH-ubiquinone dehydrogenase, putative	6E-052	met/energy	Metabolism, energy	138	Amvar-176	411	M		ExpAA=0.12 First60=0.00 PredHel=0 Topology=i	0				CYT		15.908	9.6			138	0.921	0.014	0.099	M	1	3	12.3	4.3	5.1
16		Band16_78 |Band16_79 |Band16_80 |Band17_84 |Band17_85 |	Band16 -> 3| Band17 -> 2|	3	42	21.875	Amb_var-487	Vesicle coat complex COPII, GTPase subunit SAR1	vesicle coat complex COPII, GTPase subunit SAR1, putative	1E-100	pe	Protein export machinery	192	Amb_var-487	579	M	*	ExpAA=0.10 First60=0.10 PredHel=0 Topology=o	0				CYT		21.989	6.59			192	0.076	0.413	0.591	_	5	0	10.9	7.8	5.2
16		Band16_58 |Band16_59 |Band16_60 |Band17_46 |Band17_47 |Band17_48 |	Band16 -> 3| Band17 -> 3|	3	44	23.4043	Amb_var-508	Calponin - truncated at 3 prime	calponin, putative	3E-092	cs	Cytoskeletal Proteins	188	Amb_var-508	564	M		ExpAA=0.00 First60=0.00 PredHel=0 Topology=o	0				CYT		20.827	8.72			188	0.187	0.065	0.79	_	2	1	12.2	7.4	3.2
16		Band16_65 |Band16_66 |Band16_67 |Band17_52 |Band17_53 |Band17_54 |	Band16 -> 3| Band17 -> 3|	3	44	27.1605	Amvar-1156	manganese superoxide dismutase - truncated at 3 prime	manganese superoxide dismutase, putative	3E-072	detox	Detoxification	162	Amvar-1156	483	M		ExpAA=0.06 First60=0.00 PredHel=0 Topology=o	0				CYT		17.547	8.91			162	0.651	0.076	0.212	M	3	1	11.7	9.3	3.7
16		Band16_110 |Band16_111 |	Band16 -> 2|	2	27	16.3636	Amb_var-395	Calponin - truncated at 3 prime	calponin, putative	8E-073	cs	Cytoskeletal Proteins	165	Amb_var-395	493	M		ExpAA=0.13 First60=0.00 PredHel=0 Topology=o	0				CYT		18.529	7.62			165	0.237	0.08	0.735	_	3	2	7.3	6.7	4.2
16		Band16_101 |Band16_102 |	Band16 -> 2|	2	36	20.339	Amvar-1052	Mitochondrial associated endoribonuclease MAR1 (isochorismatase superfamily) - fragment	isochorismatase domain-containing protein 2, putative	1E-078	met/aa	Metabolism, amino acid	177	Amvar-1052	528	N		ExpAA=1.86 First60=0.00 PredHel=0 Topology=o	0				CYT		19.569	8.4			177	0.202	0.069	0.673	_	3	0	13.6	6.8	4
16		Band16_72 |Band16_73 |Band17_77 |	Band16 -> 2|	2	30	16.129	Amvar-1313	Putative cargo transport protein ERV29 - truncated at 3 prime	surfeit 4 protein	1E-096	pe	Protein export machinery	186	Amvar-1313	555	M		ExpAA=80.96 First60=0.72 PredHel=3 Topology=o66-88i93-115o161-183i	3	35.5	60.2	4.3	CYT		20.977	8.8			186	0.39	0.214	0.488	_	5	0	9.7	8.1	2.7
16		Band16_31 |Band16_108 |Band17_37 |	Band16 -> 2|	2	23	17.5573	Amvar-1869	Ras-related protein Rab-10 - truncated at 3 prime	hypothetical protein BRAFLDRAFT_131227	5E-065	st	Signal transduction	131	Amvar-1869	391	M		ExpAA=0.39 First60=0.27 PredHel=0 Topology=o	0				CYT		15.205	7.74			131	0.022	0.783	0.264	S	3	0	13	6.9	.
16		Band15_76 |Band16_112 |Band16_113 |Band17_100 |Band17_101 |	Band16 -> 2| Band17 -> 2|	2	30	12.3457	Amb_var-40	hypothetical glycine rich secreted cement protein - truncated at 3 prime	GGY domain-containing protein, putative	1E-039	s/gly	Group 1 Glycine rich superfamily	243	Amb_var-40	726	M		ExpAA=113.01 First60=22.46 PredHel=5 Topology=o45-67i80-102o117-139i146-168o178-200i	5	45.3	28.8	25.9	SIG	18-19	20.719	9.15	18.942	9.2	243	0.034	0.9	0.117	S	2	0	11.9	34.2	1.6
16		Band16_118 |Band16_119 |Band17_107 |Band17_108 |	Band16 -> 2| Band17 -> 2|	2	20	9.70874	Amvar-96	cop-coated vesicle membrane protein P24	cop-coated vesicle membrane protein P24, putative	1E-092	pe	Protein export machinery	206	Amvar-96	621	M	*	ExpAA=24.40 First60=1.56 PredHel=1 Topology=i171-193o	1	10.7	6.3	83	SIG	19-20	23.372	6.16	21.331	5.97	206	0.042	0.912	0.054	S	1	1	15	6.3	2.4
17		Band15_40 |Band15_41 |Band16_51 |Band16_52 |Band17_10 |Band17_11 |Band17_12 |Band17_13 |Band17_14 |Band17_15 |Band17_16 |Band17_17 |Band17_18 |	Band17 -> 9| Band15 -> 2| Band16 -> 2|	9	113	60.1064	Amb_var-224	40S ribosomal protein S7 - truncated	ribosomal protein S7	1E-076	ps	Protein synthesis machinery	188	Amb_var-224	563	M	*	ExpAA=0.01 First60=0.00 PredHel=0 Topology=o	0				CYT		21.85	10.05			188	0.072	0.116	0.861	_	2	0	9	3.7	4.3	1 | 113 TRQRQKR|PR 0.742 *ProP* |
17		Band17_1 |Band17_2 |Band17_3 |Band17_4 |Band17_5 |Band17_6 |Band17_7 |Band17_8 |Band17_9 |Band18_1 |Band18_2 |Band18_3 |Band18_4 |Band18_5 |Band18_6 |Band18_7 |	Band17 -> 9| Band18 -> 7|	9	135	72.5806	Amb_var-734	ADP ribosylation factor 79F - truncated at 3 prime	ADP ribosylation factor 79F	3E-096	pe	Protein export machinery	186	Amb_var-734	558	M		ExpAA=0.04 First60=0.03 PredHel=0 Topology=o	0				CYT		21.089	5.49			186	0.24	0.107	0.649	_	3	0	10.8	8.1	1.6
17		Band17_31 |Band17_32 |Band17_33 |Band17_34 |Band17_35 |	Band17 -> 5|	5	47	23.3831	Amb_var-1653	emp24/gp25L/p24 family of membrane trafficking protein - truncated at 3 prime	transmembrane protein Tmp21, putative	8E-089	pe	Protein export machinery	201	Amb_var-1653	601	M		ExpAA=41.10 First60=18.60 PredHel=2 Topology=o5-25i173-195o	2	20.9	5.5	73.6	SIG	20-21	23.025	6.6	20.984	6.59	201	0.087	0.893	0.041	S	1	0	11.9	5	2.5
17		Band17_23 |Band17_24 |Band17_25 |Band17_26 |Band17_27 |Band18_38 |Band18_39 |	Band17 -> 5| Band18 -> 2|	5	62	40	Amb_var-140	Translation initiation factor 5A (eIF-5A)	translation initiation factor 5A	2E-081	ps	Protein synthesis machinery	155	Amb_var-140	468	M	*	ExpAA=0.35 First60=0.00 PredHel=0 Topology=o	0				CYT		17.14	5.48			155	0.104	0.035	0.948	_	1	0	13.5	7.7	3.2
17		Band17_42 |Band17_43 |Band17_44 |Band17_45 |	Band17 -> 4|	4	53	34.6405	Amb_var-1445	Ubiquitin-protein ligase - truncated at 5 prime	similar to ubiquitin-conjugating enzyme E2I	2E-077	prot	Proteasome machinery	153	Amb_var-1445	462	A	*	ExpAA=0.00 First60=0.00 PredHel=0 Topology=o	0				CYT		17.631	8.62			153	0.31	0.045	0.719	_	3	0	9.2	2.6	9.2
17		Band16_86 |Band16_87 |Band16_88 |Band17_19 |Band17_20 |Band17_21 |Band17_22 |	Band17 -> 4| Band16 -> 3|	4	42	24.2775	Amb_var-115	Microtubule-binding protein (translationally controlled tumor protein)	histamine release factor	4E-090	nr	Nuclear regulation	173	Amb_var-115	522	M	*	ExpAA=0.00 First60=0.00 PredHel=0 Topology=o	0				CYT		19.573	4.63			173	0.063	0.087	0.936	_	1	0	10.4	8.1	2.3
17		Band17_4 |Band17_9 |Band17_58 |Band17_59 |Band18_1 |Band18_31 |Band18_32 |	Band17 -> 4| Band18 -> 3|	4	63	53.8462	Amvar-1915	ADP ribosylation factor 102F - truncated at 5 prime	conserved hypothetical protein	1E-053	pe	Protein export machinery	117	Amvar-1915	354	V	*	ExpAA=0.01 First60=0.00 PredHel=0 Topology=o	0				CYT		13.513	4.97			117	0.129	0.127	0.764	_	2	0	6.8	6.8	1.7
17		Band17_55 |Band17_56 |Band17_57 |	Band17 -> 3|	3	48	29.6296	Amb_var-151	SCF ubiquitin ligase, Skp1 component	SCF ubiquitin ligase complex	4E-089	prot	Proteasome machinery	162	Amb_var-151	489	M	*	ExpAA=0.01 First60=0.00 PredHel=0 Topology=o	0				CYT		18.549	4.41			162	0.072	0.099	0.914	_	1	0	9.9	3.1	5.6
17		Band17_67 |Band17_68 |Band17_69 |	Band17 -> 3|	3	38	18.0952	Amb_var-437	Uncharacterized integral membrane protein - truncated at 3 prime	integral membrane protein, putative	1E-103	uc	Unknown conserved	210	Amb_var-437	628	M		ExpAA=66.62 First60=20.01 PredHel=3 Topology=o33-52i101-123o161-183i	3	30	33.8	36.2	CYT		24.079	9.66			210	0.234	0.234	0.691	_	3	1	17.6	3.8	4.8
17		Band17_28 |Band17_29 |Band17_30 |	Band17 -> 3|	3	35	18.3246	Amb_var-455	Putative cargo transport protein EMP24 (p24 protein family) - truncated at 3 prime	cargo transport protein EMP24, putative	4E-091	pe	Protein export machinery	191	Amb_var-455	570	M		ExpAA=36.08 First60=18.04 PredHel=2 Topology=o5-27i171-190o	2	21.5	3.1	75.4	SIG	22-23	21.369	5.15	18.965	4.94	191	0.058	0.843	0.077	S	2	0	14.1	7.3	1.6	1 | 161 VRDRIHR|SI 0.523 *ProP* |
17		Band16_103 |Band16_104 |Band17_49 |Band17_50 |Band17_51 |	Band17 -> 3| Band16 -> 2|	3	45	33.8346	Amvar-1068	coiled-coil tumor protein D52 - truncated at 3 prime	coiled-coil tumor protein D52, putative	9E-054	uc	Unknown conserved	133	Amvar-1068	399	M		ExpAA=0.00 First60=0.00 PredHel=0 Topology=o	0				CYT		14.664	4.77			133	0.061	0.068	0.941	_	1	3	15.8	5.3	2.3
17		Band17_79 |Band17_80 |	Band17 -> 2|	2	30	14.9254	Amb_var-462	GTPase Rab18, small G protein superfamily	RAB-18, putative	1E-101	pe	Protein export machinery	201	Amb_var-462	606	M	*	ExpAA=0.03 First60=0.03 PredHel=0 Topology=o	0				CYT		22.687	5.96			201	0.034	0.278	0.796	_	3	0	13.9	6	1.5
17		Band17_102 |Band17_103 |	Band17 -> 2|	2	22	10.8911	Amb_var-500	COX4 neighbor	COX4 neighbor protein, putative	2E-081	tm	Transcription machinery	202	Amb_var-500	609	M	*	ExpAA=0.03 First60=0.01 PredHel=0 Topology=o	0				CYT		22.597	5.85			202	0.452	0.067	0.434	M	5	0	9.4	5.4	2.5
17		Band17_86 |Band17_87 |	Band17 -> 2|	2	41	30.8271	Amvar-1141	Ras-related small GTPase, Rho type - truncated at 3 prime	similar to putative Rho1 isoform 1	3E-068	st	Signal transduction	133	Amvar-1141	399	M		ExpAA=0.07 First60=0.07 PredHel=0 Topology=o	0				CYT		14.932	4.62			133	0.064	0.172	0.848	_	2	0	9	4.5	6.8
17		Band17_75 |Band17_76 |	Band17 -> 2|	2	22	16.0584	Amvar-1288	GTP-binding ADP-ribosylation factor Arf6 (dArf3) - fragment	GTP-binding ADP-ribosylation factor ARF6, putative	3E-063	pe	Protein export machinery	137	Amvar-1288	411	K		ExpAA=0.04 First60=0.03 PredHel=0 Topology=o	0				CYT		15.835	9.51			137	0.245	0.08	0.698	_	3	0	9.5	8.8	2.9
17		Band16_105 |Band17_73 |Band17_74 |Band18_19 |Band18_20 |	Band17 -> 2| Band18 -> 2|	2	33	22.9167	Amb_var-108	hypothetical secreted protein	unknown	2E-045	s/pep	Group 21 - Secreted conserved proteins	144	Amb_var-108	435	M	*	ExpAA=27.67 First60=15.05 PredHel=0 Topology=o	0				SIG	28-29	15.234	5.66	12.45	5.68	144	0.025	0.965	0.047	S	1	0	10.4	5.6	6.3
17		Band17_90 |Band17_91 |Band18_29 |Band18_30 |	Band17 -> 2| Band18 -> 2|	2	32	17.8771	Amvar-1582	Mitochondrial import inner membrane translocase, subunit TIM23 - truncated at 3 prime	mitochondrial import inner membrane translocase, subunit TIM23, putative	7E-090	pe	Protein export machinery	179	Amvar-1582	536	M		ExpAA=45.18 First60=0.12 PredHel=2 Topology=i63-85o114-136i	2	24.6	16.2	59.2	CYT		18.5	9.2			179	0.106	0.09	0.87	_	2	0	12.3	17.9	4.5
18		Band17_89 |Band18_8 |Band18_9 |Band18_10 |Band18_11 |Band18_12 |Band18_13 |	Band18 -> 6|	6	62	42.1769	Amvar-1472	actin depolymerizing factor	actin depolymerizing factor, putative	5E-065	cs	Cytoskeletal Proteins	147	Amvar-1472	444	M	*	ExpAA=0.00 First60=0.00 PredHel=0 Topology=o	0				CYT		16.89	5.55			147	0.071	0.064	0.92	_	1	2	12.9	4.1	1.4
18		Band17_99 |Band18_23 |Band18_24 |Band18_25 |Band19_10 |Band19_11 |Band20_16 |Band20_17 |Band22_15 |Band22_16 |	Band18 -> 3| Band19 -> 2| Band20 -> 2| Band22 -> 2|	3	26	19.1176	Amb_var-377	H3 histone, family 3A	hypothetical protein isoform 1	1E-069	nr	Nuclear regulation	136	Amb_var-377	411	M	*	ExpAA=0.00 First60=0.00 PredHel=0 Topology=i	0				CYT		15.351	11.27			136	0.374	0.052	0.642	_	4	4	11.8	5.9	4.4
18		Band17_96 |Band18_21 |Band18_22 |	Band18 -> 2|	2	27	12.7358	Amb_var-231	ER lumen protein retaining receptor	ER lumen protein retaining receptor, putative	2E-098	pe	Protein export machinery	212	Amb_var-231	639	M	*	ExpAA=115.31 First60=16.99 PredHel=5 Topology=o58-80i92-109o119-138i151-168o178-200i	5	45.8	36.8	17.5	SIG	28-29	24.518	9.02	21.236	8.37	212	0.141	0.901	0.022	S	2	0	14.6	3.8	2.4
18		Band18_33 |Band18_34 |	Band18 -> 2|	2	24	16.6667	Amb_var-408	Translation initiation factor 1A (eIF-1A)	translation initiation factor 1A	2E-079	ps	Protein synthesis machinery	144	Amb_var-408	435	M	*	ExpAA=0.00 First60=0.00 PredHel=0 Topology=o	0				CYT		16.575	5.24			144	0.093	0.078	0.905	_	1	0	2.8	10.4	2.1
18		Band18_26 |Band18_27 |	Band18 -> 2|	2	28	18.543	Amb_var-903	Ubiquitin-protein ligase	ubiquitin protein ligase, putative	2E-076	prot	Proteasome machinery	151	Amb_var-903	456	M	*	ExpAA=0.01 First60=0.00 PredHel=0 Topology=o	0				CYT		17.035	5.73			151	0.498	0.03	0.567	_	5	1	8.6	4.6	9.3
19		Band19_14 |Band19_15 |Band19_16 |	Band19 -> 3|	3	33	30.5556	Amvar-853	Ubiquinol cytochrome c reductase, subunit QCR7	ubiquinol cytochrome C reductase, subunit QCR7, putative	3E-023	met/energy	Metabolism, energy	108	Amvar-853	327	M	*	ExpAA=0.00 First60=0.00 PredHel=0 Topology=i	0				CYT		13.09	6.6			108	0.49	0.083	0.353	M	5	1	13	0.9	4.6
19		Band18_47 |Band18_48 |Band19_3 |Band19_4 |Band19_5 |Band20_1 |Band20_2 |Band20_3 |Band21_16 |Band22_9 |Band22_10 |Band23_7 |Band23_8 |	Band19 -> 3| Band20 -> 3| Band18 -> 2| Band22 -> 2| Band23 -> 2|	3	49	61.25	Amvar-688	secreted salivary gland peptide - truncated at 5 prime	secreted salivary gland peptide, putative	8E-025	s/gly	Group 1 Glycine rich superfamily	80	Amvar-688	243	A	*	ExpAA=0.00 First60=0.00 PredHel=0 Topology=o	0				CYT		7.849	9.6			80	0.197	0.028	0.885	_	2	1	21.3	27.5	.
19		Band19_8 |Band19_9 |	Band19 -> 2|	2	23	17.5573	Amb_var-206	Fatty acid-binding protein FABP	fatty acid-binding protein FABP, putative	2E-048	met/lipid	Metabolism, lipid	131	Amb_var-206	396	M	*	ExpAA=0.00 First60=0.00 PredHel=0 Topology=o	0				CYT		14.884	6.84			131	0.078	0.094	0.875	_	2	0	13	8.4	0.8
19		Band19_6 |Band19_7 |	Band19 -> 2|	2	23	19.4915	Amvar-1783	Thioredoxin - truncated at 3 prime	16 kDa thioredoxion, putative	2E-038	pm	Protein modification machinery	118	Amvar-1783	351	M		ExpAA=0.02 First60=0.02 PredHel=0 Topology=o	0				CYT		13.329	6.09			118	0.059	0.135	0.912	_	2	0	12.7	5.1	4.2
19		Band19_12 |Band19_13 |Band20_5 |Band20_6 |	Band19 -> 2| Band20 -> 2|	2	25	23.5849	Amb_var-329	thioredoxin	secreted salivary gland peptide, putative	5E-043	pm	Protein modification machinery	106	Amb_var-329	321	M	*	ExpAA=0.00 First60=0.00 PredHel=0 Topology=o	0				CYT		12.333	4.58			106	0.053	0.114	0.927	_	1	0	7.5	2.8	2.8
21		Band21_1 |Band21_2 |Band21_3 |	Band21 -> 3|	3	40	47.0588	Amvar-1015	dynein light chain - truncated at 5 prime	dynein light chain	4E-043	cs	Cytoskeletal Proteins	85	Amvar-1015	258	K	*	ExpAA=0.92 First60=0.05 PredHel=0 Topology=i	0				CYT		9.874	7.02			85	0.058	0.13	0.914	_	2	0	8.2	4.7	1.2
21		Band20_7 |Band20_8 |Band21_7 |Band21_8 |Band21_9 |	Band21 -> 3| Band20 -> 2|	3	44	33.5878	Amb_var-335	profilin-like protein	Blo t profilin allergen	2E-050	cs	Cytoskeletal Proteins	131	Amb_var-335	396	M	*	ExpAA=17.05 First60=0.92 PredHel=1 Topology=i88-107o	1	14.5	18.3	67.2	CYT		14.201	5.71			131	0.065	0.288	0.732	_	3	0	13.7	7.6	2.3
22		Band3_1 |Band3_2 |Band6_7 |Band6_8 |Band7_44 |Band7_45 |Band13_187 |Band13_188 |Band22_1 |Band22_2 |Band22_3 |Band22_4 |Band23_1 |Band23_2 |	Band22 -> 4| Band3 -> 2| Band6 -> 2| Band7 -> 2| Band13 -> 2| Band23 -> 2|	4	44	22.6804	Amvar-1789	Ubiquitin family - fragment	UBC protein	5E-097	ps	Protein synthesis machinery	194	Amvar-1789	582	L		ExpAA=0.00 First60=0.00 PredHel=0 Topology=o	0				CYT		21.93	7.91			194	0.217	0.108	0.706	_	3	1	14.4	6.7	3.6	1 | 12 CELRLKR|SV 0.819 *ProP* |
22		Band3_1 |Band3_2 |Band6_7 |Band6_8 |Band7_44 |Band7_45 |Band13_187 |Band13_188 |Band22_1 |Band22_2 |Band22_3 |Band22_4 |Band23_1 |Band23_2 |	Band22 -> 4| Band3 -> 2| Band6 -> 2| Band7 -> 2| Band13 -> 2| Band23 -> 2|	4	44	18.2573	Amvar-42	ubiquitin (ribosomal protein L40) - fragment	ubiquitin (ribosomal protein L40)	1E-129	ps	Protein synthesis machinery	241	Amvar-42	723	K		ExpAA=0.00 First60=0.00 PredHel=0 Topology=o	0				CYT		27.114	8.91			241	0.064	0.182	0.83	_	2	0	13.7	8.3	3.7
6	1	Band6_13 |		1			Amb_var-11	hypothetical secreted glycine rich protein - truncated at 3 prime	unknown	5E-027	s/gly	Group 1 Glycine rich superfamily	286	Amb_var-11	855	M		ExpAA=77.83 First60=12.96 PredHel=0 Topology=o	0				SIG	21-22	28.779	9.28	26.493	8.93	286	0.147	0.825	0.017	S	2	23	19.6	25.5	9.8
6	2	Band6_13 |		1			Amb_var-12	hypothetical glycine rich secreted cement protein	unknown	1E-100	s/gly	Group 1 Glycine rich superfamily	900	Amb_var-12	2703	M	*	ExpAA=270.89 First60=16.90 PredHel=0 Topology=o	0				SIG	21-22	88.78	9.19	86.653	9.14	900	0.073	0.89	0.023	S	1	10	18.4	30.9	8.8
6	3	Band6_14 |		1			Amb_var-14	hypothetical glycine rich secreted protein - truncated at 5 prime	unknown	7E-067	s/gly	Group 1 Glycine rich superfamily	644	Amb_var-14	1935	T	*	ExpAA=166.74 First60=25.81 PredHel=0 Topology=o	0				CYT		63.777	9.15			644	0.106	0.081	0.842	_	2	1	17.7	32	8.9
8	4	Band8_65 |		1			Amb_var-349	angiotensin-converting enzyme-like protein - truncated at 3 prime	angiotensin-converting enzyme-like protein	5E-087	s/enz dipep	Group 16 - Enzymes	225	Amb_var-349	675	M		ExpAA=0.97 First60=0.95 PredHel=0 Topology=o	0				SIG	33-34	24.8	5.05	21.694	5.04	225	0.052	0.438	0.557	_	5	2	15.1	4	3.6
8	5	Band8_61 |		1			Amvar-1773	hypothetical conserved protein - truncated at 3 prime	IMMT protein	2E-010	uc	Unknown conserved	194	Amvar-1773	581	M		ExpAA=16.06 First60=13.74 PredHel=1 Topology=o44-63i	1	9.8	22.7	67.5	BL		21.081	9.75			194	0.902	0.018	0.137	M	2	11	14.4	5.2	11.3
9	6	Band9_86 |		1			Amvar-935	phosphoenolpyruvate carboxykinase - fragment	phosphoenolpyruvate carboxykinase, putative	1E-087	met/energy	Metabolism, energy	210	Amvar-935	627	E		ExpAA=0.73 First60=0.00 PredHel=0 Topology=o	0				CYT		22.968	8.36			210	0.304	0.078	0.715	_	3	7	14.8	6.7	10
10	7	Band10_159 |		1			Amvar-1104	Medium subunit of clathrin adaptor complex - truncated at 3 prime	coatomer delta subunit	5E-038	pe	Protein export machinery	97	Amvar-1104	288	M		ExpAA=0.01 First60=0.01 PredHel=0 Topology=o	0				CYT		11.028	9.57			97	0.703	0.404	0.054	M	4	0	11.3	5.2	3.1
10	8	Band10_160 |		1			Amvar-1225	Karyopherin (importin) alpha - truncated at 3 prime	karyopherin (importin) alpha, putative	2E-097	pe	Protein export machinery	218	Amvar-1225	652	M		ExpAA=0.28 First60=0.00 PredHel=0 Topology=o	0				CYT		24.522	7.03			218	0.184	0.047	0.888	_	2	0	10.6	4.6	6
10	9	Band10_155 |		1			Amvar-1562	Chaperonin complex component, TCP-1 theta subunit (CCT8) - truncated at 3 prime	chaperonin complex component, TCP-1 theta subunit, putative	2E-051	pm	Protein modification machinery	115	Amvar-1562	344	M		ExpAA=0.01 First60=0.00 PredHel=0 Topology=o	0				CYT		12.171	5.23			115	0.619	0.054	0.271	M	4	0	12.2	7.8	2.6
10	10	Band10_169 |		1			Amvar-382	chaperonin complex component, TCP-1 eta subunit - truncated at 3 prime	chaperonin complex component, TCP-1 eta subunit, putative	1E-101	pm	Protein modification machinery	213	Amvar-382	638	M		ExpAA=0.00 First60=0.00 PredHel=0 Topology=o	0				CYT		22.953	7.68			213	0.065	0.097	0.916	_	1	1	13.1	7	2.8
11	11	Band11_167 |		1			Amvar-1031	Alpha-parvin - fragment	alpha-parvin, putative	2E-080	cs	Cytoskeletal Proteins	193	Amvar-1031	576	R		ExpAA=0.03 First60=0.00 PredHel=0 Topology=o	0				CYT		22.075	5.7			193	0.233	0.061	0.783	_	3	3	8.8	4.7	6.7	1 | 30 TLGRRKK|IK 0.500 *ProP* |
11	12	Band11_170 |		1			Amvar-1414	GDI interacting protein 3 - fragment	UBX domain-containing protein, putative	8E-061	prot	Proteasome machinery	209	Amvar-1414	627	G		ExpAA=0.00 First60=0.00 PredHel=0 Topology=o	0				CYT		23.835	5.13			209	0.401	0.086	0.482	_	5	2	7.7	6.2	8.1
11	13	Band11_173 |		1			Amvar-1737	NADH dehydrogenase I subunit F - fragment	NADH:ubiquinone oxidoreductase, NDUFV1/51kDa subunit, putative	4E-058	met/energy	Metabolism, energy	123	Amvar-1737	366	W		ExpAA=0.00 First60=0.00 PredHel=0 Topology=o	0				CYT		13.685	10.41			123	0.893	0.032	0.138	M	2	4	11.4	13	9.8
11	14	Band11_162 |		1			Amvar-425	26S proteasome regulatory complex, ATPase RPT6 - truncated at 3 prime	similar to 26S protease regulatory subunit 8 isoform 1	1E-106	prot	Proteasome machinery	226	Amvar-425	675	M		ExpAA=0.00 First60=0.00 PredHel=0 Topology=o	0				CYT		25.04	7.79			226	0.07	0.109	0.91	_	1	0	8.8	6.2	5.8
12	15	Band12_145 |Band14_152 |Band15_103 |		1			Amb_var-27	cathepsin L-like cysteine proteinase B	cathepsin L-like cysteine proteinase B	1E-173	pm	Protein modification machinery	337	Amb_var-27	1014	M	*	ExpAA=4.89 First60=4.89 PredHel=0 Topology=o	0				SIG	17-18	37.653	5.9	35.875	5.79	337	0.043	0.937	0.041	S	1	1	13.1	10.1	2.7
12	16	Band12_138 |		1			Amvar-1828	nuclear distribution gene C homolog - truncated at 3 prime	nuclear distribution protein NUDC, putative	4E-062	nr	Nuclear regulation	171	Amvar-1828	512	M		ExpAA=0.00 First60=0.00 PredHel=0 Topology=o	0				CYT		19.492	5.05			171	0.046	0.15	0.887	_	2	0	7.6	6.4	1.8
12	17	Band12_150 |		1			Amvar-471	Cystathionine beta-lyases/cystathionine gamma-synthases - truncated at 3 prime	hypothetical protein BRAFLDRAFT_119287	3E-060	met/aa	Metabolism, amino acid	194	Amvar-471	582	M		ExpAA=0.01 First60=0.00 PredHel=0 Topology=o	0				CYT		21.603	5.94			194	0.049	0.065	0.96	_	1	3	13.4	5.2	5.2
13	18	Band13_171 |		1			Amb_var-8	putative putative cement protein	putative cement protein RIM36	2E-037	s/gly	Group 1 Glycine rich superfamily	401	Amb_var-8	1206	M	*	ExpAA=126.77 First60=35.51 PredHel=0 Topology=o	0				SIG	18-19	39.953	8.78	38.135	8.61	401	0.036	0.97	0.053	S	1	21	14.5	21.2	10.7
13	19	Band13_55 |		1			Amvar-736	Transport protein Sec61, alpha subunit - truncated at 3 prime	transport protein Sec61 subunit alpha 2	1E-118	pe	Protein export machinery	221	Amvar-736	663	M		ExpAA=106.23 First60=22.82 PredHel=5 Topology=i33-55o75-97i118-138o143-165i172-193o	5	48.4	24	27.6	BL		23.993	5.84			221	0.094	0.602	0.452	S	5	0	9.5	10.4	4.1
13	20	Band13_143 |		1			Amvar-81	matricellular protein osteonectin/SPARC/BM-40 - truncated at 3 prime	matricellular protein osteonectin/SPARC/BM-40	3E-030	extmat	Extracellular matrix and adhesion	77	Amvar-81	229	M		ExpAA=0.39 First60=0.39 PredHel=0 Topology=o	0				SIG	18-19	8.492	9.65	6.592	9.7	77	0.06	0.897	0.121	S	2	0	7.8	5.2	2.6
14	21	Band14_152 |Band15_103 |		1			Amb_var-2010	cathepsin L-like cysteine proteinase A - truncated at 3 prime	cathepsin L-like cysteine proteinase A	2E-068	pm	Protein modification machinery	156	Amb_var-2010	465	M		ExpAA=0.21 First60=0.21 PredHel=0 Topology=o	0				SIG	16-17	17.311	9.52	15.677	9.49	156	0.069	0.913	0.037	S	1	0	13.5	8.3	3.2
14	22	Band14_147 |		1			Amvar-1706	H/ACA small nucleolar RNP component GAR1 - truncated at 3 prime	nucleolar protein, putative	5E-068	ps	Protein synthesis machinery	155	Amvar-1706	464	M		ExpAA=0.00 First60=0.00 PredHel=0 Topology=o	0				CYT		16.559	9.8			155	0.216	0.034	0.838	_	2	0	4.5	25.2	5.8
14	23	Band14_121 |		1			Amvar-1949	26S proteasome regulatory complex, subunit RPN12/PSMD8 - fragment	hypothetical protein BRAFLDRAFT_211866	4E-081	prot	Proteasome machinery	209	Amvar-1949	625	A		ExpAA=0.01 First60=0.01 PredHel=0 Topology=o	0				CYT		24.088	5.18			209	0.063	0.179	0.88	_	2	1	11.5	2.4	4.8
14	24	Band14_148 |		1			Amvar-1950	microtubule-binding protein	microtubule-binding protein, putative	8E-073	nr	Nuclear regulation	134	Amvar-1950	401	M	*	ExpAA=0.01 First60=0.01 PredHel=0 Topology=o	0				CYT		15.743	6.95			134	0.132	0.067	0.868	_	2	0	8.2	5.2	3
15	25	Band15_72 |		1			Amb_var-179	similar to salivary gland-associated protein 64P - truncated at 3 prime	cement protein 64P variant BA2	5E-023	s/gly	Group 1 Glycine rich superfamily	200	Amb_var-179	600	M		ExpAA=0.37 First60=0.33 PredHel=0 Topology=o	0				SIG	18-19	20.044	9.63	18.192	9.55	200	0.588	0.754	0.009	S	5	9	11.5	27.5	6.5
16	26	Band16_117 |		1			Amb_var-714	hypothetical conserved protein - truncated at 3 prime	Parkinson disease 7 domain-containing protein, putative	1E-116	pm	Protein modification machinery	214	Amb_var-714	642	M		ExpAA=0.06 First60=0.04 PredHel=0 Topology=o	0				BL		23.644	5.76			214	0.211	0.352	0.382	_	5	0	14.5	5.6	6.1
16	27	Band16_67 |		1			Amvar-1014	polyprotein - truncated at 3 prime	similar to transposase	7E-018	te	Transposable elements	189	Amvar-1014	565	M		ExpAA=0.00 First60=0.00 PredHel=0 Topology=o	0				CYT		21.94	10.01			189	0.672	0.08	0.244	M	3	2	12.2	3.7	3.2
16	28	Band16_77 |		1			Amvar-1341	glutathione S-transferase - truncated at 3 prime	glutathione S-transferase	3E-052	pm	Protein modification machinery	104	Amvar-1341	310	M		ExpAA=0.01 First60=0.01 PredHel=0 Topology=o	0				CYT		12.016	6.83			104	0.179	0.252	0.507	_	4	1	7.7	7.7	6.7
18	29	Band18_35 |		1			Amvar-1186	hypothetical conserved protein - fragment	hypothetical protein SORBIDRAFT_10g019730	2E-009	uc	Unknown conserved	202	Amvar-1186	604	A		ExpAA=0.11 First60=0.00 PredHel=0 Topology=o	0				CYT		21.335	9.78			202	0.464	0.013	0.658	_	5	5	11.4	8.9	7.4
18	30	Band18_28 |		1			Amvar-1465	Troponin I - truncated at 3 prime	troponin I protein	8E-093	cs	Cytoskeletal Proteins	191	Amvar-1465	570	M		ExpAA=0.00 First60=0.00 PredHel=0 Topology=o	0				CYT		22.554	9.99			191	0.075	0.059	0.938	_	1	4	6.8	4.7	2.1
18	31	Band18_44 |		1			Amvar-551	protein involved in membrane traffic - fragment	protein involved in membrane traffic, putative	5E-028	pe	Protein export machinery	94	Amvar-551	281	E		ExpAA=23.38 First60=14.94 PredHel=1 Topology=i45-67o	1	23.4	28.7	47.9	CYT		10.198	4.89			94	0.038	0.184	0.9	_	2	2	10.6	6.4	2.1
18	32	Band18_45 |		1			Amvar-637	26S proteasome regulatory complex, subunit RPN3/PSMD3 - fragment	similar to 26S proteasome regulatory subunit S3	6E-096	prot	Proteasome machinery	228	Amvar-637	681	R		ExpAA=0.00 First60=0.00 PredHel=0 Topology=o	0				CYT		26.616	9.94			228	0.396	0.035	0.722	_	4	0	11	3.1	3.1
19	33	Band19_17 |		1			Amb_var-127	Succinate dehydrogenase, cytochrome b subunit - truncated at 3 prime	Succinate dehydrogenase cytochrome b560 subunit, mitochondrial precursor	7E-033	met/carb	Metabolism, carbohydrate	173	Amb_var-127	522	M	*	ExpAA=61.20 First60=0.38 PredHel=3 Topology=i73-95o110-132i153-172o	3	36.4	9.2	54.3	SIG	22-23	18.992	9.79	16.631	9.44	173	0.791	0.151	0.046	M	2	2	11.6	6.9	5.8
19	34	Band19_2 |Band20_4 |		1			Amb_var-191	hypothetical secreted lipocalin	putative secreted histamine binding protein	4E-017	s/lipocalin	Group 7 - Lipocalins	174	Amb_var-191	525	M	*	ExpAA=5.16 First60=5.16 PredHel=0 Topology=o	0				SIG	25-26	20.478	4.91	17.679	4.68	174	0.041	0.938	0.035	S	1	0	19	3.4	3.4
19	35	Band19_19 |		1			Amvar-1373	Small nuclear ribonucleoprotein SMD1	hypothetical protein BRAFLDRAFT_264344	1E-054	tm	Transcription machinery	120	Amvar-1373	363	M	*	ExpAA=0.01 First60=0.01 PredHel=0 Topology=o	0				CYT		13.377	11.44			120	0.089	0.122	0.798	_	2	0	11.7	12.5	3.3	1 | 120 ARGRGRR|-- 0.552 *ProP* |
20	36	Band20_19 |		1			Amb_var-684	hypothetical conserved secreted protein	secreted protein, putative	4E-056	pm	Protein modification machinery	165	Amb_var-684	498	M	*	ExpAA=0.49 First60=0.49 PredHel=0 Topology=o	0				SIG	-1	17.601	6.29			165	0.809	0.174	0.048	M	2	0	11.5	6.7	3.6
21	37	Band21_10 |		1			Amb_var-1024	secreted salivary protein	secreted salivary protein	1E-024	s/pep	Group 11 - 12 kDa family	112	Amb_var-1024	339	M	*	ExpAA=17.20 First60=17.20 PredHel=1 Topology=o4-21i	1	15.2	3.6	81.3	SIG	21-22	12.088	11.54	9.9	11.58	112	0.358	0.86	0.006	S	3	3	10.7	15.2	5.4
21	38	Band21_13 |		1			Amb_var-153	hypothetical secreted protein	hypothetical protein AaeL_AAEL006520	2E-005	s/pep	Group 18 - Metastriate specific families	82	Amb_var-153	249	M	*	ExpAA=22.02 First60=22.00 PredHel=1 Topology=i13-35o	1	26.8	57.3	15.9	SIG	22-23	9.583	9.76	7.283	8.76	82	0.66	0.48	0.009	M	5	0	7.3	7.3	1.2
22	39	Band22_14 |		1			Amb_var-1518	Acyl-CoA-binding protein	acyl-CoA-binding protein	9E-040	met/lipid	Metabolism, lipid	88	Amb_var-1518	267	M	*	ExpAA=0.00 First60=0.00 PredHel=0 Topology=o	0				CYT		10.196	7.77			88	0.08	0.053	0.932	_	1	0	6.8	6.8	3.4
